# Supplementary material for: 4-[(4-Bromo­phenyl)amino]-2-methyl­idene-4-oxo­butanoic acid
Source: Acta Crystallogr Sect E Struct Rep Online. 2014 Jun 14;70(Pt 7):o779–80. doi: 10.1107/S1600536814012872 (PMC4120590; doi:10.1107/S1600536814012872)
Supplement: Supplementary file 1 [file e-70-0o779-sup1.cif]

##############################################################################
#                                                                            #
# This CIF contains the data in a paper accepted for publication in          #
# Acta Crystallographica Section E. It conforms to the requirements of       #
# Notes for Authors for Acta Crystallographica Section E, and has been       #
# peer reviewed under the auspices of the IUCr Commission on Journals.       #
#                                                                            #
# Full details of the Crystallographic Information File format               #
# are given in the paper "The Crystallographic Information File (CIF):       #
# a New Standard Archive File for Crystallography" by S. R. Hall, F. H.      #
# Allen and I. D. Brown [Acta Cryst. (1991), A47, 655-685].                  #
#                                                                            #
# The current version of the core CIF dictionary is obtainable from          #
# ftp://ftp.iucr.org/pub/cif_core.dic.                                       #
#                                                                            #
# Software is freely available for graphical display of the structure(s)     #
# in this CIF. For information consult the CIF software page                 #
# http://www.iucr.org/resources/cif/software.                                #
#                                                                            #
# This file may be used for bona fide research purposes within the           #
# scientific community so long as proper attribution is given to the journal # 
# article from which it was obtained.                                        #
#                                                                            #
##############################################################################
data_I
_audit_creation_method
;
  Olex2 1.2
  (compiled Apr 23 2013 17:54:37, GUI svn.r4466)
;
_journal_date_recd_electronic     2014-05-28
_journal_date_accepted     2014-06-03
_journal_name_full     'Acta Crystallographica, Section E'
_journal_year     2014
_journal_volume     70
_journal_issue      7
_journal_page_first     o779
_journal_page_last     o780
_journal_paper_category     QO
_journal_paper_doi     10.1107/S1600536814012872
_journal_coeditor_code     BT6983
_publ_contact_author_name     'Jasinski, Jerry P.'
_publ_contact_author_address
;
Department of Chemistry
Keene State College
229 Main Street
Keene, New Hampshire 03435, USA
;
_publ_contact_author_email     jjasinski@keene.edu
_publ_contact_author_fax     ?
_publ_contact_author_phone     '603 358-2563'
_publ_section_title
;
4-[(4-Bromophenyl)amino]-2-methylidene-4-oxobutanoic acid
;
loop_
    _publ_author_name
    _publ_author_address
    'Narayana, B.'
;
Department of Studies in Chemistry
Mangalore University
Mangalagangotri 574 199, India
;
    'Nayak, Prakash S.'
;
Department of Studies in Chemistry
Mangalore University
Mangalagangotri 574 199, India
;
    'Sarojini, Balladka K.'
;
Department of Studies in Chemistry
Industrial Chemistry Section
Mangalore University
Mangalagangotri 574 199, India
;
    'Jasinski, Jerry P.'
;
Department of Chemistry
Keene State College
229 Main Street
Keene, NH 03435-2001, USA
;
_database_code_depnum_ccdc_archive     'CCDC 1006395'
_chemical_name_systematic
;
4-[(4-Bromophenyl)amino]-2-methylidene-4-oxobutanoic acid
;
_chemical_name_common
;
;
_chemical_formula_moiety     'C11 H10 Br N O3'
_chemical_formula_sum     'C11 H10 Br N O3'
_chemical_formula_iupac     'C11 H10 Br N O3'
_chemical_formula_weight     284.11
_chemical_melting_point     ?
_shelx_space_group_comment
;
The symmetry employed for this shelxl refinement is uniquely defined
by the following loop, which should always be used as a source of
symmetry information in preference to the above space-group names.
They are only intended as comments.
;
_space_group_crystal_system     triclinic
_space_group_name_H-M_alt     'P -1'
_space_group_name_Hall     '-P 1'
loop_
    _space_group_symop_operation_xyz
    'x, y, z'
    '-x, -y, -z'
_cell_length_a     6.2782(4)
_cell_length_b     8.3251(5)
_cell_length_c     21.3244(12)
_cell_angle_alpha     96.462(5)
_cell_angle_beta     92.026(5)
_cell_angle_gamma     95.390(5)
_cell_volume     1101.38(11)
_cell_formula_units_Z     4
_cell_measurement_reflns_used     ?
_cell_measurement_theta_min     ?
_cell_measurement_theta_max     ?
_cell_measurement_temperature     173(2)
_exptl_crystal_description     prism
_exptl_crystal_colour     colourless
_exptl_crystal_size_max     0.44
_exptl_crystal_size_mid     0.28
_exptl_crystal_size_min     0.14
_exptl_crystal_density_diffrn     1.713
_exptl_crystal_density_meas     ?
_exptl_crystal_density_method     ?
_exptl_crystal_F_000     568
_exptl_absorpt_coefficient_mu     5.041
_exptl_absorpt_correction_type     multi-scan
_exptl_absorpt_process_details
;
(CrysAlis PRO and CrysAlis RED; Agilent, 2012)
;
_shelx_estimated_absorpt_T_min     ?
_shelx_estimated_absorpt_T_max     ?
_exptl_absorpt_correction_T_min     0.16193
_exptl_absorpt_correction_T_max     1.00000
_exptl_special_details     ?
_diffrn_ambient_temperature     173(2)
_diffrn_radiation_type     CuK\a
_diffrn_radiation_wavelength     1.54184
_diffrn_measurement_device_type     'Agilent Eos Gemini'
_diffrn_measurement_method     '\w scans'
_diffrn_detector_area_resol_mean     16.0416
_diffrn_reflns_number     7163
_diffrn_reflns_av_R_equivalents     0.0325
_diffrn_reflns_theta_min     4.177
_diffrn_reflns_theta_max     71.260
_diffrn_reflns_theta_full     67.684
_diffrn_measured_fraction_theta_max     0.965
_diffrn_measured_fraction_theta_full     0.992
_diffrn_reflns_limit_h_min     -7
_diffrn_reflns_limit_h_max     6
_diffrn_reflns_limit_k_min     -8
_diffrn_reflns_limit_k_max     10
_diffrn_reflns_limit_l_min     -26
_diffrn_reflns_limit_l_max     25
_refine_special_details     ?
_reflns_number_total     4131
_reflns_number_gt     3490
_reflns_threshold_expression     I>2\s(I)
_refine_ls_structure_factor_coef     Fsqd
_refine_ls_matrix_type     full
_refine_ls_R_factor_all     0.0844
_refine_ls_R_factor_gt     0.0756
_refine_ls_wR_factor_gt     0.2157
_refine_ls_wR_factor_ref     0.2273
_refine_ls_goodness_of_fit_ref     1.028
_refine_ls_restrained_S_all     1.028
_refine_ls_number_reflns     4131
_refine_ls_number_parameters     291
_refine_ls_number_restraints     0
_refine_ls_hydrogen_treatment     constr
_refine_ls_weighting_scheme     calc
_refine_ls_weighting_details
;
 w=1/[\s^2^(Fo^2^)+(0.1446P)^2^+3.2341P]
 where P=(Fo^2^+2Fc^2^)/3
;
_atom_sites_solution_hydrogens     geom
_atom_sites_solution_primary     direct
_atom_sites_solution_secondary     ?
_refine_ls_shift/su_max     0.000
_refine_ls_shift/su_mean     0.000
_refine_diff_density_max     2.728
_refine_diff_density_min     -0.792
_refine_ls_extinction_method     none
_refine_ls_extinction_coef     .
loop_
    _atom_type_symbol
    _atom_type_description
    _atom_type_scat_dispersion_real
    _atom_type_scat_dispersion_imag
    _atom_type_scat_source
    'C' 'C' 0.0181 0.0091
                         'International Tables Vol C Tables 4.2.6.8 and 6.1.1.4'
    'H' 'H' 0.0000 0.0000
                         'International Tables Vol C Tables 4.2.6.8 and 6.1.1.4'
    'N' 'N' 0.0311 0.0180
                         'International Tables Vol C Tables 4.2.6.8 and 6.1.1.4'
    'O' 'O' 0.0492 0.0322
                         'International Tables Vol C Tables 4.2.6.8 and 6.1.1.4'
    'Br' 'Br' -0.6763 1.2805
                         'International Tables Vol C Tables 4.2.6.8 and 6.1.1.4'
_computing_data_collection     'CrysAlis PRO (Agilent, 2012)'
_computing_cell_refinement     'CrysAlis PRO (Agilent, 2012)'
_computing_data_reduction     'CrysAlis RED (Agilent, 2012)'
_computing_structure_solution     'SUPERFLIP (Palatinus <i>et al.</i>, 2012)'
_computing_structure_refinement     'SHELXL2012 (Sheldrick, 2008)'
_computing_molecular_graphics     'OLEX2 (Dolomanov <i>et al.</i>, 2009)'
_computing_publication_material     'OLEX2 (Dolomanov <i>et al.</i>, 2009)'
loop_
    _atom_site_type_symbol
    _atom_site_label
    _atom_site_fract_x
    _atom_site_fract_y
    _atom_site_fract_z
    _atom_site_U_iso_or_equiv
    _atom_site_adp_type
    _atom_site_calc_flag
    _atom_site_occupancy
    _atom_site_disorder_assembly
    _atom_site_disorder_group
    Br Br1A 0.19572(14) 0.90862(10) 0.46174(4) 0.0619(3) Uani d 1 . .
    O O1A 0.8488(6) 0.7490(4) 0.20741(18) 0.0363(9) Uani d 1 . .
    O O2A 0.6832(6) 0.6335(5) 0.05368(18) 0.0338(8) Uani d 1 . .
    O O3A 1.0137(6) 0.7205(5) 0.02870(19) 0.0370(9) Uani d 1 . .
    H H3A 0.9464 0.7607 0.0005 0.056 Uiso calc 1 . .
    N N1A 0.5872(7) 0.5635(5) 0.2341(2) 0.0275(9) Uani d 1 . .
    H H1A 0.5246 0.4649 0.2229 0.033 Uiso calc 1 . .
    C C1A 0.7571(7) 0.6114(6) 0.2006(2) 0.0240(9) Uani d 1 . .
    C C2A 0.8300(8) 0.4766(6) 0.1541(2) 0.0266(10) Uani d 1 . .
    H H2AA 0.9036 0.4004 0.1777 0.032 Uiso calc 1 . .
    H H2AB 0.7033 0.4152 0.1307 0.032 Uiso calc 1 . .
    C C3A 0.9795(8) 0.5448(6) 0.1078(2) 0.0274(10) Uani d 1 . .
    C C4A 0.8780(8) 0.6358(6) 0.0606(2) 0.0269(10) Uani d 1 . .
    C C5A 1.1839(9) 0.5217(7) 0.1064(3) 0.0354(11) Uani d 1 . .
    H H5AA 1.2692 0.5636 0.0749 0.042 Uiso calc 1 . .
    H H5AB 1.2461 0.4633 0.1370 0.042 Uiso calc 1 . .
    C C6A 0.5009(8) 0.6552(6) 0.2849(2) 0.0279(10) Uani d 1 . .
    C C7A 0.6134(10) 0.7860(7) 0.3221(3) 0.0375(12) Uani d 1 . .
    H H7A 0.7542 0.8230 0.3118 0.045 Uiso calc 1 . .
    C C8A 0.5228(11) 0.8617(8) 0.3733(3) 0.0448(14) Uani d 1 . .
    H H8A 0.6006 0.9516 0.3981 0.054 Uiso calc 1 . .
    C C9A 0.3196(10) 0.8086(7) 0.3892(3) 0.0400(13) Uani d 1 . .
    C C10A 0.2019(9) 0.6772(8) 0.3529(3) 0.0426(13) Uani d 1 . .
    H H10A 0.0608 0.6415 0.3634 0.051 Uiso calc 1 . .
    C C11A 0.2942(9) 0.6008(7) 0.3017(3) 0.0392(12) Uani d 1 . .
    H H11A 0.2172 0.5099 0.2774 0.047 Uiso calc 1 . .
    Br Br1B 1.30729(11) 0.53869(9) 0.55597(3) 0.0518(3) Uani d 1 . .
    O O1B 0.6584(6) 0.7564(4) 0.79041(17) 0.0313(8) Uani d 1 . .
    O O2B 0.8098(5) 0.8720(5) 0.94320(18) 0.0333(8) Uani d 1 . .
    O O3B 0.4808(6) 0.7820(5) 0.96889(19) 0.0365(8) Uani d 1 . .
    H H3B 0.5499 0.7275 0.9919 0.055 Uiso calc 1 . .
    N N1B 0.8836(7) 0.9562(5) 0.7586(2) 0.0310(9) Uani d 1 . .
    H H1B 0.9272 1.0606 0.7645 0.037 Uiso calc 1 . .
    C C1B 0.7305(7) 0.8992(6) 0.7954(2) 0.0237(9) Uani d 1 . .
    C C2B 0.6529(8) 1.0295(6) 0.8428(2) 0.0276(10) Uani d 1 . .
    H H2BA 0.7784 1.0939 0.8657 0.033 Uiso calc 1 . .
    H H2BB 0.5740 1.1040 0.8198 0.033 Uiso calc 1 . .
    C C3B 0.5089(8) 0.9580(5) 0.8900(2) 0.0252(9) Uani d 1 . .
    C C4B 0.6144(8) 0.8670(6) 0.9365(2) 0.0258(9) Uani d 1 . .
    C C5B 0.3032(8) 0.9786(7) 0.8930(2) 0.0331(11) Uani d 1 . .
    H H5BA 0.2219 0.9351 0.9250 0.040 Uiso calc 1 . .
    H H5BB 0.2367 1.0368 0.8632 0.040 Uiso calc 1 . .
    C C6B 0.9792(8) 0.8566(6) 0.7107(2) 0.0297(10) Uani d 1 . .
    C C7B 1.1837(9) 0.8118(7) 0.7222(3) 0.0334(11) Uani d 1 . .
    H H7B 1.2567 0.8449 0.7620 0.040 Uiso calc 1 . .
    C C8B 1.2805(8) 0.7188(7) 0.6754(3) 0.0343(11) Uani d 1 . .
    H H8B 1.4207 0.6889 0.6830 0.041 Uiso calc 1 . .
    C C9B 1.1733(9) 0.6699(7) 0.6181(2) 0.0336(11) Uani d 1 . .
    C C10B 0.9703(9) 0.7144(8) 0.6061(3) 0.0424(13) Uani d 1 . .
    H H10B 0.8977 0.6808 0.5663 0.051 Uiso calc 1 . .
    C C11B 0.8740(8) 0.8084(7) 0.6526(3) 0.0359(12) Uani d 1 . .
    H H11B 0.7350 0.8398 0.6445 0.043 Uiso calc 1 . .
loop_
    _atom_site_aniso_label
    _atom_site_aniso_U_11
    _atom_site_aniso_U_22
    _atom_site_aniso_U_33
    _atom_site_aniso_U_12
    _atom_site_aniso_U_13
    _atom_site_aniso_U_23
    Br1A 0.0789(6) 0.0637(5) 0.0493(5) 0.0310(4) 0.0312(4) 0.0047(3)
    O1A 0.041(2) 0.0251(18) 0.040(2) -0.0048(16) 0.0117(16) -0.0027(14)
    O2A 0.0245(18) 0.039(2) 0.040(2) 0.0063(15) 0.0030(14) 0.0113(15)
    O3A 0.0278(18) 0.047(2) 0.039(2) 0.0037(16) 0.0037(15) 0.0125(16)
    N1A 0.027(2) 0.0222(19) 0.032(2) -0.0017(16) 0.0045(16) -0.0020(15)
    C1A 0.026(2) 0.020(2) 0.026(2) 0.0045(18) 0.0000(17) 0.0010(17)
    C2A 0.029(2) 0.021(2) 0.030(2) 0.0065(18) 0.0011(18) 0.0014(17)
    C3A 0.028(2) 0.021(2) 0.031(2) 0.0035(18) 0.0017(19) -0.0039(18)
    C4A 0.026(2) 0.026(2) 0.027(2) 0.0023(18) 0.0053(18) -0.0024(18)
    C5A 0.033(3) 0.040(3) 0.034(3) 0.011(2) 0.001(2) 0.003(2)
    C6A 0.030(2) 0.024(2) 0.032(2) 0.0059(19) 0.0064(19) 0.0058(18)
    C7A 0.044(3) 0.030(3) 0.038(3) 0.000(2) 0.007(2) 0.001(2)
    C8A 0.055(4) 0.040(3) 0.038(3) 0.004(3) 0.007(3) -0.001(2)
    C9A 0.047(3) 0.039(3) 0.039(3) 0.019(3) 0.021(2) 0.008(2)
    C10A 0.030(3) 0.046(3) 0.054(4) 0.009(2) 0.016(2) 0.008(3)
    C11A 0.030(3) 0.034(3) 0.054(3) 0.003(2) 0.011(2) 0.002(2)
    Br1B 0.0503(5) 0.0635(5) 0.0428(4) 0.0220(3) 0.0143(3) -0.0059(3)
    O1B 0.0333(19) 0.0234(17) 0.0361(19) -0.0004(14) 0.0089(14) -0.0006(14)
    O2B 0.0243(18) 0.038(2) 0.039(2) 0.0041(15) 0.0041(14) 0.0113(15)
    O3B 0.0252(17) 0.047(2) 0.040(2) 0.0045(16) 0.0022(14) 0.0143(16)
    N1B 0.030(2) 0.024(2) 0.037(2) 0.0008(17) 0.0092(17) -0.0013(16)
    C1B 0.020(2) 0.024(2) 0.027(2) 0.0057(18) -0.0015(17) 0.0004(17)
    C2B 0.030(2) 0.022(2) 0.032(2) 0.0050(19) 0.0047(19) 0.0008(18)
    C3B 0.026(2) 0.020(2) 0.029(2) 0.0034(18) 0.0031(18) -0.0034(17)
    C4B 0.024(2) 0.025(2) 0.028(2) 0.0052(18) 0.0026(17) -0.0013(17)
    C5B 0.031(3) 0.037(3) 0.031(3) 0.008(2) 0.002(2) -0.001(2)
    C6B 0.028(2) 0.026(2) 0.036(3) 0.0035(19) 0.0087(19) 0.0030(19)
    C7B 0.032(3) 0.035(3) 0.033(3) 0.004(2) 0.002(2) 0.002(2)
    C8B 0.030(3) 0.041(3) 0.034(3) 0.013(2) 0.005(2) 0.004(2)
    C9B 0.033(3) 0.036(3) 0.033(3) 0.008(2) 0.009(2) 0.000(2)
    C10B 0.032(3) 0.060(4) 0.034(3) 0.009(3) -0.002(2) -0.001(2)
    C11B 0.026(2) 0.046(3) 0.038(3) 0.011(2) 0.002(2) 0.006(2)
_geom_special_details
;
 All esds (except the esd in the dihedral angle between two l.s. planes)
 are estimated using the full covariance matrix.  The cell esds are taken
 into account individually in the estimation of esds in distances, angles
 and torsion angles; correlations between esds in cell parameters are only
 used when they are defined by crystal symmetry.  An approximate (isotropic)
 treatment of cell esds is used for estimating esds involving l.s. planes.
;
loop_
    _geom_bond_atom_site_label_1
    _geom_bond_atom_site_label_2
    _geom_bond_site_symmetry_2
    _geom_bond_distance
    _geom_bond_publ_flag
    Br1A C9A . 1.899(5) ?
    O1A C1A . 1.223(6) ?
    O2A C4A . 1.225(6) ?
    O3A H3A . 0.8400 ?
    O3A C4A . 1.312(6) ?
    N1A H1A . 0.8800 ?
    N1A C1A . 1.359(6) ?
    N1A C6A . 1.408(6) ?
    C1A C2A . 1.527(6) ?
    C2A H2AA . 0.9900 ?
    C2A H2AB . 0.9900 ?
    C2A C3A . 1.506(7) ?
    C3A C4A . 1.487(7) ?
    C3A C5A . 1.316(7) ?
    C5A H5AA . 0.9500 ?
    C5A H5AB . 0.9500 ?
    C6A C7A . 1.391(7) ?
    C6A C11A . 1.406(7) ?
    C7A H7A . 0.9500 ?
    C7A C8A . 1.367(8) ?
    C8A H8A . 0.9500 ?
    C8A C9A . 1.377(9) ?
    C9A C10A . 1.400(9) ?
    C10A H10A . 0.9500 ?
    C10A C11A . 1.374(8) ?
    C11A H11A . 0.9500 ?
    Br1B C9B . 1.893(5) ?
    O1B C1B . 1.224(6) ?
    O2B C4B . 1.226(6) ?
    O3B H3B . 0.8400 ?
    O3B C4B . 1.311(6) ?
    N1B H1B . 0.8800 ?
    N1B C1B . 1.346(6) ?
    N1B C6B . 1.428(6) ?
    C1B C2B . 1.525(6) ?
    C2B H2BA . 0.9900 ?
    C2B H2BB . 0.9900 ?
    C2B C3B . 1.511(7) ?
    C3B C4B . 1.488(7) ?
    C3B C5B . 1.321(7) ?
    C5B H5BA . 0.9500 ?
    C5B H5BB . 0.9500 ?
    C6B C7B . 1.392(7) ?
    C6B C11B . 1.382(8) ?
    C7B H7B . 0.9500 ?
    C7B C8B . 1.385(8) ?
    C8B H8B . 0.9500 ?
    C8B C9B . 1.375(8) ?
    C9B C10B . 1.383(8) ?
    C10B H10B . 0.9500 ?
    C10B C11B . 1.384(8) ?
    C11B H11B . 0.9500 ?
loop_
    _geom_angle_atom_site_label_1
    _geom_angle_atom_site_label_2
    _geom_angle_atom_site_label_3
    _geom_angle_site_symmetry_1
    _geom_angle_site_symmetry_3
    _geom_angle
    _geom_angle_publ_flag
    C4A O3A H3A . . 109.5 ?
    C1A N1A H1A . . 116.6 ?
    C1A N1A C6A . . 126.8(4) ?
    C6A N1A H1A . . 116.6 ?
    O1A C1A N1A . . 123.8(4) ?
    O1A C1A C2A . . 122.0(4) ?
    N1A C1A C2A . . 114.1(4) ?
    C1A C2A H2AA . . 109.4 ?
    C1A C2A H2AB . . 109.4 ?
    H2AA C2A H2AB . . 108.0 ?
    C3A C2A C1A . . 111.3(4) ?
    C3A C2A H2AA . . 109.4 ?
    C3A C2A H2AB . . 109.4 ?
    C4A C3A C2A . . 115.1(4) ?
    C5A C3A C2A . . 123.7(5) ?
    C5A C3A C4A . . 121.1(5) ?
    O2A C4A O3A . . 123.5(5) ?
    O2A C4A C3A . . 121.9(5) ?
    O3A C4A C3A . . 114.5(4) ?
    C3A C5A H5AA . . 120.0 ?
    C3A C5A H5AB . . 120.0 ?
    H5AA C5A H5AB . . 120.0 ?
    C7A C6A N1A . . 124.1(5) ?
    C7A C6A C11A . . 118.7(5) ?
    C11A C6A N1A . . 117.0(5) ?
    C6A C7A H7A . . 119.7 ?
    C8A C7A C6A . . 120.5(6) ?
    C8A C7A H7A . . 119.7 ?
    C7A C8A H8A . . 119.7 ?
    C7A C8A C9A . . 120.5(6) ?
    C9A C8A H8A . . 119.7 ?
    C8A C9A Br1A . . 120.8(5) ?
    C8A C9A C10A . . 120.5(5) ?
    C10A C9A Br1A . . 118.6(4) ?
    C9A C10A H10A . . 120.6 ?
    C11A C10A C9A . . 118.7(5) ?
    C11A C10A H10A . . 120.6 ?
    C6A C11A H11A . . 119.5 ?
    C10A C11A C6A . . 121.1(5) ?
    C10A C11A H11A . . 119.5 ?
    C4B O3B H3B . . 109.5 ?
    C1B N1B H1B . . 118.2 ?
    C1B N1B C6B . . 123.7(4) ?
    C6B N1B H1B . . 118.2 ?
    O1B C1B N1B . . 123.0(4) ?
    O1B C1B C2B . . 123.2(4) ?
    N1B C1B C2B . . 113.8(4) ?
    C1B C2B H2BA . . 109.2 ?
    C1B C2B H2BB . . 109.2 ?
    H2BA C2B H2BB . . 107.9 ?
    C3B C2B C1B . . 112.3(4) ?
    C3B C2B H2BA . . 109.2 ?
    C3B C2B H2BB . . 109.2 ?
    C4B C3B C2B . . 116.0(4) ?
    C5B C3B C2B . . 123.6(5) ?
    C5B C3B C4B . . 120.3(5) ?
    O2B C4B O3B . . 123.7(4) ?
    O2B C4B C3B . . 122.0(5) ?
    O3B C4B C3B . . 114.2(4) ?
    C3B C5B H5BA . . 120.0 ?
    C3B C5B H5BB . . 120.0 ?
    H5BA C5B H5BB . . 120.0 ?
    C7B C6B N1B . . 119.2(5) ?
    C11B C6B N1B . . 121.0(5) ?
    C11B C6B C7B . . 119.8(5) ?
    C6B C7B H7B . . 120.1 ?
    C8B C7B C6B . . 119.8(5) ?
    C8B C7B H7B . . 120.1 ?
    C7B C8B H8B . . 120.1 ?
    C9B C8B C7B . . 119.8(5) ?
    C9B C8B H8B . . 120.1 ?
    C8B C9B Br1B . . 118.8(4) ?
    C8B C9B C10B . . 120.8(5) ?
    C10B C9B Br1B . . 120.4(4) ?
    C9B C10B H10B . . 120.3 ?
    C9B C10B C11B . . 119.4(5) ?
    C11B C10B H10B . . 120.3 ?
    C6B C11B C10B . . 120.3(5) ?
    C6B C11B H11B . . 119.8 ?
    C10B C11B H11B . . 119.8 ?
loop_
    _geom_torsion_atom_site_label_1
    _geom_torsion_atom_site_label_2
    _geom_torsion_atom_site_label_3
    _geom_torsion_atom_site_label_4
    _geom_torsion_site_symmetry_1
    _geom_torsion_site_symmetry_2
    _geom_torsion_site_symmetry_3
    _geom_torsion_site_symmetry_4
    _geom_torsion
    _geom_torsion_publ_flag
    Br1A C9A C10A C11A . . . . -177.6(5) ?
    O1A C1A C2A C3A . . . . -15.6(6) ?
    N1A C1A C2A C3A . . . . 166.0(4) ?
    N1A C6A C7A C8A . . . . -175.5(5) ?
    N1A C6A C11A C10A . . . . 176.3(5) ?
    C1A N1A C6A C7A . . . . -22.1(8) ?
    C1A N1A C6A C11A . . . . 163.5(5) ?
    C1A C2A C3A C4A . . . . -70.4(5) ?
    C1A C2A C3A C5A . . . . 112.3(5) ?
    C2A C3A C4A O2A . . . . -10.9(7) ?
    C2A C3A C4A O3A . . . . 167.5(4) ?
    C5A C3A C4A O2A . . . . 166.4(5) ?
    C5A C3A C4A O3A . . . . -15.1(7) ?
    C6A N1A C1A O1A . . . . -6.1(8) ?
    C6A N1A C1A C2A . . . . 172.3(4) ?
    C6A C7A C8A C9A . . . . 0.7(9) ?
    C7A C6A C11A C10A . . . . 1.6(9) ?
    C7A C8A C9A Br1A . . . . 178.0(5) ?
    C7A C8A C9A C10A . . . . -0.6(10) ?
    C8A C9A C10A C11A . . . . 1.0(9) ?
    C9A C10A C11A C6A . . . . -1.5(9) ?
    C11A C6A C7A C8A . . . . -1.1(8) ?
    Br1B C9B C10B C11B . . . . 179.0(5) ?
    O1B C1B C2B C3B . . . . 10.3(6) ?
    N1B C1B C2B C3B . . . . -170.7(4) ?
    N1B C6B C7B C8B . . . . -178.3(5) ?
    N1B C6B C11B C10B . . . . 178.8(5) ?
    C1B N1B C6B C7B . . . . -103.4(6) ?
    C1B N1B C6B C11B . . . . 78.4(7) ?
    C1B C2B C3B C4B . . . . 69.5(5) ?
    C1B C2B C3B C5B . . . . -113.4(5) ?
    C2B C3B C4B O2B . . . . 11.7(7) ?
    C2B C3B C4B O3B . . . . -168.0(4) ?
    C5B C3B C4B O2B . . . . -165.5(5) ?
    C5B C3B C4B O3B . . . . 14.8(7) ?
    C6B N1B C1B O1B . . . . -0.6(8) ?
    C6B N1B C1B C2B . . . . -179.6(4) ?
    C6B C7B C8B C9B . . . . -0.6(8) ?
    C7B C6B C11B C10B . . . . 0.6(9) ?
    C7B C8B C9B Br1B . . . . -178.5(4) ?
    C7B C8B C9B C10B . . . . 0.9(9) ?
    C8B C9B C10B C11B . . . . -0.4(10) ?
    C9B C10B C11B C6B . . . . -0.3(9) ?
    C11B C6B C7B C8B . . . . -0.1(8) ?
loop_
    _geom_hbond_atom_site_label_D
    _geom_hbond_atom_site_label_H
    _geom_hbond_atom_site_label_A
    _geom_hbond_site_symmetry_A
    _geom_hbond_distance_DH
    _geom_hbond_distance_HA
    _geom_hbond_distance_DA
    _geom_hbond_angle_DHA
    O3A H3A O2B 1_554 0.84 1.85 2.685(5) 173.5
    N1A H1A O1B 2_666 0.88 2.06 2.933(5) 169.7
    O3B H3B O2A 1_556 0.84 1.82 2.654(5) 169.5
    N1B H1B O1A 2_776 0.88 2.04 2.848(6) 152.4
    C5B H5BB O1A 2_676 0.95 2.54 3.464(7) 163.5
_iucr_refine_instructions_details
;
TITL YBN-196 in P-1 #2
CELL 1.54184 6.27816 8.325119 21.32436 96.4623 92.0256 95.3895
ZERR 4 0.000408 0.000472 0.001166 0.0046 0.0049 0.005
LATT 1
SFAC C H N O Br
UNIT 44 40 4 12 4
EQIV $1 +X,+Y,-1+Z
EQIV $2 1-X,1-Y,1-Z
EQIV $3 1+X,+Y,+Z
EQIV $4 +X,+Y,1+Z
EQIV $5 2-X,2-Y,1-Z
EQIV $6 1-X,2-Y,1-Z
EQIV $7 -1+X,+Y,+Z
L.S. 15
PLAN  10
TEMP -100(2)
HTAB O3A O2B_$1
HTAB N1A O1B_$2
HTAB C5A O2A_$3
HTAB C11A O1B_$2
HTAB O3B O2A_$4
HTAB N1B O1A_$5
HTAB C5B O1A_$6
HTAB C5B O2B_$7
HTAB C7B O1B_$3
HTAB C8B O1B_$3
REM reset to P-1 #2
BOND $H
MORE -1
CONF
fmap 2
acta
OMIT -1 -5 4
OMIT -6 -2 2
OMIT -1 -9 5
OMIT 1 -5 1
OMIT 3 -9 4
OMIT -7 1 1
OMIT -6 0 1
OMIT 6 -6 5
OMIT 3 -9 2
OMIT 6 -6 8
OMIT 6 -6 9
OMIT 6 -6 7
OMIT -3 -4 1
OMIT -6 -4 1
OMIT 6 -5 10
REM <HKL>E:/YBN-May-2014/YBN-196-Do-Sent/olex2-YBN-196-XXX/YBN-196.hkl</HKL>
WGHT    0.144600    3.234100
FVAR       4.43450
BR1A  5    0.195723    0.908619    0.461741    11.00000    0.07886    0.06372 =
         0.04930    0.00467    0.03117    0.03097
O1A   4    0.848816    0.748950    0.207414    11.00000    0.04110    0.02510 =
         0.04025   -0.00273    0.01173   -0.00483
O2A   4    0.683150    0.633534    0.053678    11.00000    0.02445    0.03926 =
         0.03993    0.01133    0.00303    0.00625
O3A   4    1.013690    0.720525    0.028699    11.00000    0.02776    0.04667 =
         0.03860    0.01253    0.00374    0.00368
AFIX 147
H3A   2    0.946394    0.760696    0.000507    11.00000   -1.50000
AFIX   0
N1A   3    0.587242    0.563506    0.234076    11.00000    0.02692    0.02219 =
         0.03179   -0.00199    0.00449   -0.00172
AFIX  43
H1A   2    0.524598    0.464893    0.222854    11.00000   -1.20000
AFIX   0
C1A   1    0.757142    0.611447    0.200567    11.00000    0.02559    0.02043 =
         0.02589    0.00100    0.00003    0.00451
C2A   1    0.830041    0.476631    0.154055    11.00000    0.02945    0.02055 =
         0.03026    0.00141    0.00115    0.00648
AFIX  23
H2AA  2    0.903648    0.400394    0.177651    11.00000   -1.20000
H2AB  2    0.703330    0.415210    0.130728    11.00000   -1.20000
AFIX   0
C3A   1    0.979524    0.544779    0.107788    11.00000    0.02835    0.02144 =
         0.03113   -0.00389    0.00173    0.00347
C4A   1    0.877993    0.635799    0.060603    11.00000    0.02584    0.02641 =
         0.02741   -0.00240    0.00535    0.00231
C5A   1    1.183854    0.521729    0.106440    11.00000    0.03333    0.03994 =
         0.03405    0.00347    0.00103    0.01064
AFIX  93
H5AA  2    1.269169    0.563551    0.074936    11.00000   -1.20000
H5AB  2    1.246083    0.463263    0.136972    11.00000   -1.20000
AFIX   0
C6A   1    0.500904    0.655161    0.284898    11.00000    0.02967    0.02383 =
         0.03165    0.00580    0.00635    0.00586
C7A   1    0.613380    0.785959    0.322083    11.00000    0.04381    0.03042 =
         0.03752    0.00120    0.00711    0.00035
AFIX  43
H7A   2    0.754241    0.822965    0.311825    11.00000   -1.20000
AFIX   0
C8A   1    0.522784    0.861671    0.373278    11.00000    0.05519    0.03963 =
         0.03839   -0.00068    0.00688    0.00354
AFIX  43
H8A   2    0.600594    0.951620    0.398053    11.00000   -1.20000
AFIX   0
C9A   1    0.319627    0.808571    0.389212    11.00000    0.04678    0.03857 =
         0.03933    0.00755    0.02087    0.01870
C10A  1    0.201858    0.677165    0.352885    11.00000    0.03045    0.04559 =
         0.05421    0.00758    0.01631    0.00859
AFIX  43
H10A  2    0.060794    0.641476    0.363401    11.00000   -1.20000
AFIX   0
C11A  1    0.294212    0.600824    0.301737    11.00000    0.03006    0.03357 =
         0.05385    0.00234    0.01119    0.00282
AFIX  43
H11A  2    0.217171    0.509861    0.277357    11.00000   -1.20000
AFIX   0
BR1B  5    1.307287    0.538690    0.555974    11.00000    0.05034    0.06355 =
         0.04279   -0.00594    0.01433    0.02199
O1B   4    0.658366    0.756355    0.790410    11.00000    0.03329    0.02342 =
         0.03610   -0.00057    0.00887   -0.00044
O2B   4    0.809759    0.871994    0.943203    11.00000    0.02432    0.03821 =
         0.03934    0.01129    0.00409    0.00410
O3B   4    0.480830    0.781967    0.968892    11.00000    0.02521    0.04656 =
         0.04000    0.01434    0.00224    0.00453
AFIX 147
H3B   2    0.549861    0.727490    0.991873    11.00000   -1.50000
AFIX   0
N1B   3    0.883587    0.956164    0.758639    11.00000    0.03025    0.02448 =
         0.03724   -0.00131    0.00922    0.00077
AFIX  43
H1B   2    0.927178    1.060564    0.764534    11.00000   -1.20000
AFIX   0
C1B   1    0.730522    0.899200    0.795355    11.00000    0.01995    0.02394 =
         0.02707    0.00037   -0.00151    0.00571
C2B   1    0.652937    1.029501    0.842811    11.00000    0.02963    0.02164 =
         0.03185    0.00079    0.00473    0.00499
AFIX  23
H2BA  2    0.778383    1.093852    0.865693    11.00000   -1.20000
H2BB  2    0.573974    1.103997    0.819806    11.00000   -1.20000
AFIX   0
C3B   1    0.508922    0.958038    0.890007    11.00000    0.02573    0.02011 =
         0.02877   -0.00338    0.00308    0.00344
C4B   1    0.614391    0.867015    0.936531    11.00000    0.02378    0.02510 =
         0.02812   -0.00128    0.00264    0.00523
C5B   1    0.303218    0.978575    0.893027    11.00000    0.03121    0.03694 =
         0.03108   -0.00073    0.00247    0.00757
AFIX  93
H5BA  2    0.221883    0.935126    0.925020    11.00000   -1.20000
H5BB  2    0.236665    1.036790    0.863206    11.00000   -1.20000
AFIX   0
C6B   1    0.979179    0.856614    0.710651    11.00000    0.02785    0.02607 =
         0.03572    0.00297    0.00872    0.00348
C7B   1    1.183699    0.811780    0.722156    11.00000    0.03217    0.03488 =
         0.03269    0.00199    0.00182    0.00369
AFIX  43
H7B   2    1.256736    0.844868    0.761953    11.00000   -1.20000
AFIX   0
C8B   1    1.280535    0.718792    0.675441    11.00000    0.02978    0.04079 =
         0.03414    0.00410    0.00494    0.01256
AFIX  43
H8B   2    1.420700    0.688855    0.682973    11.00000   -1.20000
AFIX   0
C9B   1    1.173253    0.669935    0.618141    11.00000    0.03272    0.03556 =
         0.03318    0.00044    0.00940    0.00812
C10B  1    0.970340    0.714439    0.606119    11.00000    0.03213    0.05977 =
         0.03441   -0.00075   -0.00197    0.00892
AFIX  43
H10B  2    0.897686    0.680827    0.566300    11.00000   -1.20000
AFIX   0
C11B  1    0.873999    0.808370    0.652592    11.00000    0.02555    0.04569 =
         0.03829    0.00644    0.00208    0.01123
AFIX  43
H11B  2    0.734953    0.839820    0.644546    11.00000   -1.20000
AFIX   0
HKLF 4
REM  YBN-196 in P-1 #2
REM R1 =  0.0756 for    3490 Fo > 4sig(Fo)  and  0.0844 for all    4131 data
REM    291 parameters refined using      0 restraints
END
WGHT      0.1445      3.2421
REM Highest difference peak  2.728,  deepest hole -0.792,  1-sigma level  0.163
Q1    1   1.3054  0.5240  0.5093  11.00000  0.05    2.73
Q2    1   1.3139  0.5576  0.6022  11.00000  0.05    2.57
Q3    1   0.1942  0.8918  0.4180  11.00000  0.05    2.28
Q4    1   0.2022  0.9247  0.5075  11.00000  0.05    2.27
Q5    1   1.2076  0.4280  0.5481  11.00000  0.05    0.72
Q6    1   0.2980  0.9962  0.4634  11.00000  0.05    0.72
Q7    1   0.8411  0.7636  0.2520  11.00000  0.05    0.67
Q8    1   0.6398  0.7389  0.7437  11.00000  0.05    0.67
Q9    1   0.7829  1.0407  0.4129  11.00000  0.05    0.63
Q10   1   1.0050  0.7418  0.0726  11.00000  0.05    0.57
REM The information below was added by Olex2.
REM
REM R1 = 0.0756 for 3490 Fo > 4sig(Fo) and 0.0844 for all 7187 data
REM n/a parameters refined using n/a restraints
REM Highest difference peak 2.73, deepest hole -0.79
REM Mean Shift 0, Max Shift 0.000.
REM +++ Tabular Listing of Refinement Information +++
REM R1_all = 0.0844
REM R1_gt = 0.0756
REM wR_ref = 0.2273
REM GOOF = 1.028
REM Shift_max = 0.000
REM Shift_mean = 0
REM Reflections_all = 7187
REM Reflections_gt = 3490
REM Parameters = n/a
REM Hole = -0.79
REM Peak = 2.73
REM Flack = n/a
;
