# Supplementary material for: 4-[(4-Bromo­phenyl)amino]-2-methyl­idene-4-oxo­butanoic acid
Source: Acta Crystallogr Sect E Struct Rep Online. 2014 Jun 14;70(Pt 7):o779–80. doi: 10.1107/S1600536814012872 (PMC4120590; doi:10.1107/S1600536814012872)
Supplement: Supplementary file 2 [file e-70-0o779-Isup2.hkl]

#
# h,k,l, Fc-squared, Fo-squared, sigma(Fo-squared), status flag
#
data_I
_shelx_refln_list_code          4
_shelx_F_calc_maximum      222.44
_exptl_crystal_F_000       568.00
_reflns_d_resolution_high  0.8141

loop_
 _space_group_symop_operation_xyz
 'x, y, z'
 '-x, -y, -z'

_cell_length_a     6.2782
_cell_length_b     8.3251
_cell_length_c    21.3244
_cell_angle_alpha  96.462
_cell_angle_beta   92.026
_cell_angle_gamma  95.390

_shelx_F_squared_multiplier     1.000

loop_
 _refln_index_h
 _refln_index_k
 _refln_index_l
 _refln_F_squared_calc
 _refln_F_squared_meas
 _refln_F_squared_sigma
 _refln_observed_status
   1   0   0          3.51         14.27         2.04 o
   2   0   0       9947.90      12529.08       180.47 o
   3   0   0          7.59          3.30         4.63 o
   4   0   0        334.83        373.61        29.79 o
   5   0   0         44.42         58.43        10.40 o
   6   0   0       1251.69       1155.45        41.71 o
   7   0   0         44.22         37.22         7.17 o
  -7   1   0        588.28        593.72        26.39 o
  -6   1   0         22.39         26.93         7.34 o
  -5   1   0        449.34        845.60        75.06 o
  -4   1   0         54.28         47.66        11.17 o
  -3   1   0        477.60        541.97        28.29 o
  -2   1   0          6.61         15.56         4.12 o
  -1   1   0         11.01         23.42         3.10 o
   0   1   0         61.13         58.36         3.05 o
   1   1   0        660.21        627.42        19.04 o
   2   1   0        460.70        498.87        16.69 o
   3   1   0       8323.94       9566.62       142.54 o
   4   1   0        163.01        144.67        18.99 o
   5   1   0        690.58        745.56        29.58 o
   6   1   0         14.95         13.84         5.55 o
   7   1   0          4.66          0.76         4.36 o
  -7   2   0         16.80         27.98        12.03 o
  -6   2   0         77.69         72.33         9.13 o
  -5   2   0        223.35        261.86        12.41 o
  -4   2   0        855.70       1088.38       112.97 o
  -3   2   0        432.75        589.12        43.44 o
  -2   2   0       7332.95       9758.74        49.03 o
  -1   2   0        350.42        435.16        21.33 o
   0   2   0       1365.72       1383.94        39.05 o
   1   2   0        277.22        318.89        12.34 o
   2   2   0       1109.66       1280.87        30.97 o
   3   2   0         81.92         83.91        15.13 o
   4   2   0        204.85        540.41        45.18 o
   5   2   0        118.11        163.78        12.90 o
   6   2   0         26.65        127.90        15.82 o
   7   2   0          3.55         -2.68         4.83 o
  -7   3   0        316.52        373.01        25.29 o
  -6   3   0         97.32        106.67        19.88 o
  -5   3   0        327.05        434.76        17.54 o
  -4   3   0          0.04         31.18        21.05 o
  -3   3   0        351.18        527.26        68.70 o
  -2   3   0        287.31        384.13        20.41 o
  -1   3   0       2869.92       3440.88        31.97 o
   0   3   0       2002.90       2056.85        22.44 o
   1   3   0       4594.96       4956.95        46.28 o
   2   3   0        598.09        644.56        27.82 o
   3   3   0        525.98       1007.09        37.82 o
   4   3   0         30.78         44.30         9.08 o
   5   3   0        556.47        669.83        37.50 o
   6   3   0          8.36          8.10         3.30 o
   7   3   0         15.50         18.12         9.32 o
  -7   4   0        197.58        211.76        23.11 o
  -6   4   0        229.05        258.40        42.63 o
  -5   4   0        633.85        677.50        23.67 o
  -4   4   0       1146.54       1453.49        57.57 o
  -3   4   0        977.35       1263.13        73.22 o
  -2   4   0        160.69        386.86        48.43 o
  -1   4   0        157.21        165.13         9.17 o
   0   4   0          9.94         10.39         4.17 o
   1   4   0         45.07        134.65        22.29 o
   2   4   0        760.82        896.86        36.46 o
   3   4   0        883.30       1393.36        48.56 o
   4   4   0        836.32       1272.57        49.65 o
   5   4   0         38.40         74.42        13.97 o
   6   4   0        484.31        544.08        32.47 o
  -7   5   0        102.37        114.63        15.79 o
  -6   5   0          5.81         46.82         9.61 o
  -5   5   0        440.64        463.37        20.63 o
  -4   5   0       1235.11       1487.09        32.33 o
  -3   5   0       1933.59       2062.30       105.14 o
  -2   5   0       1933.83       2062.97        66.95 o
  -1   5   0       4353.30       4893.71        94.14 o
   0   5   0       1007.29       1173.29        67.57 o
   1   5   0         57.92         55.41        14.89 o
   2   5   0          2.66         11.94         8.40 o
   3   5   0         40.17         41.10         8.94 o
   4   5   0          5.97         88.25        15.39 o
   5   5   0        142.14        219.47        21.69 o
   6   5   0         47.44         68.63        11.61 o
  -6   6   0         76.04        119.95        19.20 o
  -5   6   0        459.84        690.45        30.75 o
  -4   6   0         58.25         64.02         7.74 o
  -3   6   0         52.24         87.23         9.43 o
  -2   6   0        251.86        265.22        22.12 o
  -1   6   0        706.82        759.33        43.04 o
   0   6   0        271.44        302.36        25.64 o
   1   6   0        796.99        868.67        36.81 o
   2   6   0         32.12        242.88        85.68 o
   3   6   0         44.41         48.29        10.19 o
   4   6   0         51.27         80.22        13.06 o
   5   6   0         14.49         26.10         7.73 o
  -5   7   0        141.71        185.61        20.15 o
  -4   7   0        246.89        321.02        20.91 o
  -3   7   0       1312.57       1384.76        54.88 o
  -2   7   0       1192.78       1390.70        53.19 o
  -1   7   0        669.12        711.67        20.46 o
   0   7   0         79.79         73.95        11.14 o
   1   7   0        715.95        695.54        34.96 o
   2   7   0          6.55         18.92         7.13 o
   3   7   0         36.08         47.57         6.59 o
   4   7   0         64.10        102.75        13.93 o
   5   7   0          1.20          0.91         3.59 o
  -4   8   0        217.46        237.95        15.22 o
  -3   8   0         71.55        108.91        17.92 o
  -2   8   0        107.40        219.06        25.32 o
  -1   8   0        423.43        512.97        18.02 o
   0   8   0          6.52         19.99        10.29 o
   1   8   0        175.33        222.06        21.31 o
   2   8   0        180.72        162.72        16.99 o
   3   8   0          9.56          6.68         2.98 o
  -4   9   0        167.08        216.97        12.65 o
  -3   9   0          0.10         30.38        11.84 o
  -2   9   0         48.36         43.93         9.00 o
  -1   9   0          0.45          1.90         2.22 o
   0   9   0         80.17         93.30        13.93 o
   1   9   0        176.89        170.89        11.96 o
   2   9   0         64.23         83.51         8.03 o
   0  10   0         44.38         33.86         6.99 o
   0 -10   1         41.57         57.33         9.24 o
  -2  -9   1         55.19         80.88         7.92 o
  -1  -9   1          5.37         43.59         7.59 o
   0  -9   1          6.54         21.20         5.35 o
   1  -9   1         16.87         17.97         4.49 o
   2  -9   1         51.49         86.26        13.23 o
   3  -9   1        448.92        477.89        41.63 o
   4  -9   1        225.67        313.88        15.26 o
  -3  -8   1         29.97         36.28         5.17 o
  -2  -8   1        118.67        156.34        16.54 o
  -1  -8   1        453.70        592.65        32.53 o
   0  -8   1        419.94        398.60        27.16 o
   1  -8   1        341.08        471.30        21.64 o
   2  -8   1         14.74         27.95         9.77 o
   3  -8   1         26.05         41.42        11.59 o
   4  -8   1         99.83        156.10        16.05 o
  -5  -7   1          0.22          5.16         3.71 o
  -4  -7   1        102.45        146.24        15.47 o
  -3  -7   1        105.37        104.08         9.23 o
  -2  -7   1          1.10         -2.39         2.39 o
   0  -7   1        381.09        405.27        26.13 o
   1  -7   1        161.29        297.89        20.34 o
   2  -7   1       1420.72       1884.25        61.60 o
   3  -7   1        355.66        525.39        35.27 o
   4  -7   1        386.68        546.71        27.63 o
   5  -7   1        223.79        280.16        16.55 o
  -5  -6   1         11.22         24.62         7.52 o
  -4  -6   1         58.00         88.77        13.47 o
  -3  -6   1        330.11        444.66        19.42 o
  -2  -6   1         53.00         73.80        11.35 o
  -1  -6   1        687.84        916.94        32.80 o
   0  -6   1          2.78         35.88        10.19 o
   1  -6   1         54.73        110.52        18.13 o
   2  -6   1         88.14         94.83        14.46 o
   3  -6   1       1002.49       1253.56        35.90 o
   4  -6   1        119.65        165.01        12.97 o
   5  -6   1        384.62        494.99        34.14 o
   6  -6   1         11.69         33.92        13.09 o
  -6  -5   1          7.94         22.53         7.28 o
  -5  -5   1        958.85       1086.99        45.03 o
  -4  -5   1         94.72         94.30        13.86 o
  -3  -5   1         22.40         47.63         9.53 o
  -2  -5   1        259.68        280.68        31.51 o
  -1  -5   1       1521.81       1876.10        77.07 o
   0  -5   1       2184.99       2619.18        61.22 o
   2  -5   1       1437.95       1591.20        58.24 o
   3  -5   1        740.85        805.29        64.58 o
   4  -5   1        368.88        410.13        15.18 o
   5  -5   1        211.62        253.05        19.04 o
   6  -5   1        119.02        166.16        24.67 o
   7  -5   1         10.21         18.54         8.29 o
  -5  -4   1         43.63         63.94        12.25 o
  -4  -4   1       1625.88       1990.42        61.03 o
  -2  -4   1        179.96        435.03        24.78 o
  -1  -4   1        180.83        209.85        13.67 o
   0  -4   1         85.76        119.02        10.46 o
   1  -4   1        943.82       1063.70        21.06 o
   2  -4   1       5811.99       7136.50       131.91 o
   3  -4   1       1618.97       2070.87        93.22 o
   4  -4   1       1437.32       1802.91        47.49 o
   5  -4   1        457.02        508.88        20.66 o
   6  -4   1         34.51         33.01         7.53 o
   7  -4   1         11.02          4.53         5.87 o
  -7  -3   1         14.25         25.31         9.84 o
  -6  -3   1         28.93         36.37         6.15 o
  -5  -3   1        770.94        992.77        31.37 o
  -4  -3   1         17.44         27.95         7.34 o
  -3  -3   1       2057.71       2419.99        56.86 o
  -2  -3   1        882.30       1112.30        38.50 o
  -1  -3   1       4948.35       5279.95        73.89 o
   0  -3   1        545.37        572.42        13.88 o
   1  -3   1       4846.33       6222.08        60.30 o
   2  -3   1         46.25         54.49         4.86 o
   3  -3   1         99.83        169.21        41.41 o
   4  -3   1         87.92        105.57        34.95 o
   5  -3   1       1216.68       1387.41        62.24 o
   6  -3   1         93.32        105.47        11.45 o
   7  -3   1        288.30        367.42        18.99 o
  -7  -2   1          6.78         14.95         5.61 o
  -6  -2   1        601.17        648.45        26.59 o
  -5  -2   1         47.69         98.00        15.74 o
  -4  -2   1        270.18        318.81        33.46 o
  -3  -2   1         86.31         91.98        16.26 o
  -2  -2   1        103.04        126.38        10.40 o
  -1  -2   1        323.86        349.04        11.66 o
   0  -2   1        230.65        271.37         7.80 o
   1  -2   1        871.26       1168.34       138.24 o
   2  -2   1       1373.05       2168.94        88.30 o
   3  -2   1        928.92       1206.06        63.41 o
   4  -2   1        573.86        727.59        94.19 o
   5  -2   1        195.86        220.15        11.38 o
   6  -2   1        151.18        200.13        19.96 o
   7  -2   1          6.47         13.64         4.52 o
  -7  -1   1          1.54          9.03         6.67 o
  -6  -1   1          1.81         10.74         4.08 o
  -5  -1   1        494.52        743.23        27.06 o
  -4  -1   1        150.75        185.54        22.22 o
  -3  -1   1       9178.81      11088.72       153.47 o
  -2  -1   1        487.52        497.06        16.39 o
  -1  -1   1       3972.90       3940.41        21.82 o
   0  -1   1         41.54         71.15         5.44 o
   1  -1   1        269.21        364.39         9.16 o
   2  -1   1         35.25         53.30         5.64 o
   3  -1   1       1060.92       1225.23        78.23 o
   4  -1   1        112.45        113.58        16.43 o
   5  -1   1       2241.65       2372.30        66.00 o
   6  -1   1        112.81        134.11        14.51 o
   7  -1   1         98.14        189.84        17.10 o
  -7   0   1         15.20         29.29         8.70 o
  -5   0   1         18.12         32.00         8.59 o
  -4   0   1          7.84         26.21        12.89 o
  -3   0   1          1.59          0.97         8.06 o
  -2   0   1       8913.46      10279.83        53.08 o
  -1   0   1         87.05        105.95         7.70 o
   1   0   1          1.57          2.49         0.96 o
   2   0   1       3129.39       3922.23        56.70 o
   3   0   1         37.02         24.43         7.05 o
   4   0   1         71.71         91.05        14.15 o
   5   0   1         55.93         59.27         7.37 o
   6   0   1         76.92        132.72        16.19 o
   7   0   1          3.84          6.20         7.53 o
  -6   1   1          0.05         -1.41         4.12 o
  -5   1   1       2357.59       2487.38       105.13 o
  -4   1   1          0.81         -4.74         4.74 o
  -3   1   1        214.95        305.02        21.25 o
  -2   1   1          1.93          1.26         1.58 o
  -1   1   1       4845.14       6817.94        28.54 o
   0   1   1         23.72         28.86         2.50 o
   1   1   1      49479.10      48843.34       149.19 o
   2   1   1        113.23        115.33         8.44 o
   3   1   1       2462.11       2636.73        74.88 o
   4   1   1          6.03          8.42        10.30 o
   5   1   1         98.77        172.55        31.30 o
   6   1   1          8.19         16.82         8.97 o
   7   1   1          2.55          2.78         4.01 o
  -7   2   1        126.23        132.86        12.45 o
  -6   2   1        377.68        357.78        21.39 o
  -5   2   1        160.20        200.32        11.87 o
  -4   2   1       6489.99       8400.98       305.78 o
  -3   2   1        622.52        843.85        58.25 o
  -2   2   1       7979.88      11458.40        79.58 o
  -1   2   1        334.54        391.39        21.90 o
   0   2   1       5656.11       6308.69        44.96 o
   1   2   1         22.79         21.42         2.19 o
   2   2   1       2379.04       2558.61        49.18 o
   3   2   1         35.49         39.58         8.89 o
   4   2   1       1106.04       1275.71        66.69 o
   5   2   1        145.13        141.68        12.77 o
   6   2   1        276.92        308.33        18.71 o
   7   2   1          0.40         -2.88         4.52 o
  -7   3   1        344.95        454.17        21.34 o
  -6   3   1         82.97         93.50         9.06 o
  -5   3   1        486.69        553.42        24.06 o
  -4   3   1          0.39         18.03        17.14 o
  -3   3   1        697.12       1107.99        93.61 o
  -2   3   1        584.75        669.19        27.36 o
  -1   3   1       2531.74       3037.64        34.14 o
   0   3   1       3088.39       3459.70        78.15 o
   1   3   1       9536.11      11133.30        85.99 o
   2   3   1        430.60        427.00        20.52 o
   3   3   1       1627.83       1674.90        47.86 o
   4   3   1         29.57         44.22         9.63 o
   5   3   1        254.09        313.11        26.26 o
   6   3   1          1.04          8.57         7.40 o
   7   3   1         24.31          9.83         6.35 o
  -7   4   1        361.68        455.81        32.87 o
  -6   4   1       1007.90       1098.30        77.01 o
  -5   4   1        386.30        431.92        18.94 o
  -4   4   1       1326.13       1533.99       134.78 o
  -3   4   1       1346.15       1434.87        79.80 o
  -2   4   1       1749.99       2096.20        84.93 o
  -1   4   1         52.62         56.90         5.27 o
   0   4   1        230.52        236.93        16.63 o
   1   4   1        884.00       1000.28       111.34 o
   2   4   1        411.21       1259.43       416.67 o
   3   4   1       1204.14       1401.64        68.58 o
   4   4   1       1180.15       1217.47        48.33 o
   5   4   1         92.51        116.84        16.19 o
   6   4   1         75.06         90.34        13.67 o
  -7   5   1         24.62         39.07         9.45 o
  -6   5   1        325.03        397.24        22.34 o
  -5   5   1        372.71        448.40        19.07 o
  -4   5   1       1281.96       1451.88        43.91 o
  -3   5   1        840.32        891.12        71.44 o
  -2   5   1       1500.19       1565.55        86.66 o
  -1   5   1        299.67        393.31        34.34 o
   0   5   1        673.26        736.19        33.06 o
   1   5   1        145.91        441.12        40.90 o
   2   5   1         18.69         15.46         7.34 o
   3   5   1         18.65         24.34         7.33 o
   4   5   1        328.37        369.38        27.76 o
   5   5   1        170.75        219.02        22.14 o
   6   5   1         97.23        121.30        14.50 o
  -6   6   1         68.16         82.00        15.29 o
  -5   6   1        165.77        262.31        19.03 o
  -4   6   1         25.16         13.64         3.69 o
  -3   6   1        619.38        630.34        25.45 o
  -2   6   1        388.73        430.16        28.59 o
  -1   6   1       1154.98       1242.24        52.32 o
   0   6   1        517.12        568.02        28.30 o
   1   6   1        751.10        821.94        36.35 o
   2   6   1       1484.59       1468.37        35.61 o
   3   6   1          7.97          2.51         3.66 o
   4   6   1         48.29         70.83        13.00 o
   5   6   1          1.71          0.47         4.07 o
  -5   7   1        518.55        595.67        31.81 o
  -4   7   1        583.42        609.82        25.04 o
  -3   7   1         82.97        104.79        21.01 o
  -2   7   1        266.24        258.43        23.71 o
  -1   7   1        109.81        108.50        11.49 o
   0   7   1         44.12         46.47         9.64 o
   1   7   1         38.88         45.18         9.80 o
   2   7   1         98.38        101.29        13.56 o
   3   7   1        101.66         95.46         9.46 o
   4   7   1         47.76         69.78        11.49 o
  -5   8   1          3.36          2.24         4.34 o
  -4   8   1        167.08        177.95        13.32 o
  -3   8   1        437.19        514.92        33.52 o
  -2   8   1       1196.25       1305.82        51.99 o
  -1   8   1        649.60        724.66        21.31 o
   0   8   1        225.72        225.18        14.71 o
   1   8   1        169.18        173.20        18.36 o
   2   8   1        114.01         98.45        13.39 o
   3   8   1          2.76          2.26         2.15 o
  -4   9   1        122.57        118.21        11.91 o
  -3   9   1         42.11         39.43         8.49 o
  -2   9   1         17.73         11.24         6.25 o
  -1   9   1          6.02         12.86         6.10 o
   0   9   1        133.43        139.74        16.24 o
   1   9   1          0.30         -1.91         3.76 o
   2   9   1         37.47         53.73         6.63 o
   0 -10   2        124.92        166.24        15.28 o
  -2  -9   2         12.04         46.42         6.28 o
  -1  -9   2         13.25         18.84         5.12 o
   0  -9   2          0.01          0.81         4.15 o
   1  -9   2          6.76         10.35         4.89 o
   2  -9   2         53.35        103.00        15.80 o
   4  -9   2        225.15        365.94        23.06 o
  -3  -8   2         22.61         47.58         6.31 o
  -2  -8   2         76.32        132.37        15.39 o
  -1  -8   2        385.56        638.04        33.84 o
   0  -8   2          3.01        127.34        19.34 o
   1  -8   2        296.08        450.83        20.95 o
   2  -8   2          0.08         -2.71         4.01 o
   3  -8   2        186.05        167.66        18.30 o
   4  -8   2         27.93         58.68        12.54 o
   5  -8   2         84.99        118.26        14.32 o
  -5  -7   2          5.25          2.18         3.15 o
  -4  -7   2         62.21        130.74        24.21 o
  -3  -7   2         17.10         45.92         8.03 o
  -2  -7   2          7.19          0.08         4.63 o
  -1  -7   2         25.56        116.58        16.88 o
   0  -7   2        574.87        727.89        25.52 o
   1  -7   2         81.67        142.94        14.57 o
   2  -7   2       1051.27       1612.48        56.59 o
   3  -7   2          5.59         61.46        13.94 o
   4  -7   2        327.31        457.92        21.88 o
   5  -7   2          5.52         35.52        26.89 o
  -5  -6   2         93.51        115.70        13.77 o
  -4  -6   2        234.46        280.68        22.66 o
  -3  -6   2       1073.10       1430.24        74.92 o
  -2  -6   2        281.74        260.50        19.96 o
  -1  -6   2        525.67        809.66        31.01 o
   0  -6   2         59.65         85.43        10.49 o
   1  -6   2         59.02         68.35         9.81 o
   2  -6   2        195.57        251.03        21.19 o
   3  -6   2       1526.50       1539.79        46.97 o
   4  -6   2        885.42        989.61        27.47 o
   5  -6   2        819.60        955.74        38.66 o
   6  -6   2        130.19        201.20        25.08 o
  -6  -5   2          2.52          5.42         4.47 o
  -5  -5   2        517.31        967.24        42.11 o
  -4  -5   2         69.45        104.83        14.64 o
  -3  -5   2          1.96         15.22         6.56 o
  -2  -5   2        650.86        821.72        54.66 o
  -1  -5   2        550.90       1317.54        65.55 o
   0  -5   2       3541.96       4366.41        79.08 o
   1  -5   2       2568.05       3060.61        70.79 o
   2  -5   2        833.05        876.52        33.15 o
   3  -5   2        116.08        162.03        28.83 o
   4  -5   2         43.69         40.42         7.65 o
   5  -5   2          8.26         24.48         6.22 o
   6  -5   2        251.32        308.90        32.29 o
   7  -5   2         52.63         56.66        11.54 o
  -6  -4   2          6.26         60.76        13.22 o
  -5  -4   2        227.32        277.27        23.81 o
  -4  -4   2        804.21       1648.40        55.38 o
  -3  -4   2          1.38         60.32        10.99 o
  -2  -4   2       1179.01       1539.61        90.50 o
  -1  -4   2        270.45        283.96        16.34 o
   0  -4   2         99.42        123.13        11.74 o
   1  -4   2       1364.09       1532.61        35.63 o
   2  -4   2        667.95        819.91        28.66 o
   3  -4   2       1918.97       2376.14        98.94 o
   4  -4   2       2463.08       2994.16        61.91 o
   5  -4   2        312.12        329.49        16.85 o
   6  -4   2         65.61         64.87        15.94 o
   7  -4   2         39.34         51.39        11.64 o
  -7  -3   2          0.94         30.35        11.37 o
  -6  -3   2          0.47          7.59         4.38 o
  -5  -3   2        574.70        948.34        49.30 o
  -4  -3   2        131.39        173.89        17.60 o
  -3  -3   2       1588.18       2580.41        62.55 o
  -2  -3   2       1849.45       2394.30        50.20 o
  -1  -3   2       2875.67       3362.13        62.42 o
   0  -3   2        145.12        167.37        19.68 o
   1  -3   2       1036.23       1399.54        28.83 o
   2  -3   2        100.54        116.83         9.77 o
   3  -3   2        500.04        682.14        77.81 o
   4  -3   2        466.75        630.11        81.23 o
   5  -3   2        429.32        453.13        27.07 o
   6  -3   2         76.99        111.05        12.56 o
   7  -3   2         26.65         60.06         9.01 o
  -7  -2   2         27.53         35.29         7.59 o
  -5  -2   2         96.41        112.44        10.59 o
  -4  -2   2         90.22        138.04        23.83 o
  -3  -2   2          1.75          5.06         5.45 o
  -2  -2   2       3508.73       3830.46        52.48 o
  -1  -2   2        702.20        707.51        25.92 o
   0  -2   2      21184.78      24365.27       140.03 o
   1  -2   2       5386.84       7368.90       165.44 o
   2  -2   2      14058.75      18921.19       106.31 o
   3  -2   2        413.52        465.20        65.74 o
   4  -2   2         34.32         56.43        26.27 o
   5  -2   2         13.00         12.91         3.74 o
   6  -2   2        700.44        706.55        31.29 o
   7  -2   2         15.09         13.68         5.02 o
  -7  -1   2        454.71        452.17        61.50 o
  -6  -1   2          3.84          4.96         4.55 o
  -5  -1   2       1562.51       1819.62        43.55 o
  -4  -1   2         36.24         48.65        13.33 o
  -3  -1   2       2096.72       3155.87        86.09 o
  -2  -1   2          1.16          5.70         2.18 o
  -1  -1   2       2907.72       3372.84        52.58 o
   0  -1   2          8.37         22.19         4.21 o
   1  -1   2       5369.33       7524.80        59.19 o
   2  -1   2        116.44        122.47         7.66 o
   3  -1   2      10858.26      12996.15       600.85 o
   4  -1   2        627.99        672.30        39.35 o
   5  -1   2       1021.41       1151.29        34.85 o
   6  -1   2        196.73        190.04        16.70 o
   7  -1   2        254.18        238.30        16.70 o
  -7   0   2          1.61         18.40         6.27 o
  -6   0   2        147.90        226.81        67.58 o
  -5   0   2         24.51         31.61         8.34 o
  -4   0   2       1054.37        988.60        48.92 o
  -3   0   2          2.71          1.96         4.73 o
  -2   0   2       9458.73       9865.94        49.86 o
  -1   0   2         81.95         98.10         7.28 o
   0   0   2       2108.09       2263.87       123.52 o
   1   0   2         48.71         52.56         3.11 o
   2   0   2        943.34       1021.83        25.61 o
   3   0   2        106.06        105.37        13.16 o
   4   0   2         28.44         61.62        15.19 o
   5   0   2         16.72         16.14         4.11 o
   6   0   2        345.06        432.42        46.04 o
   7   0   2          6.03          8.65         4.77 o
  -7   1   2         88.30        146.73        20.46 o
  -6   1   2          2.30          8.85         4.86 o
  -5   1   2       1206.15       1551.13        46.32 o
  -4   1   2          1.21          0.24        23.09 o
  -3   1   2        307.37        363.90        17.84 o
  -2   1   2         10.03          9.67         2.65 o
  -1   1   2        545.83        603.72        11.23 o
   0   1   2          5.75         19.34         1.99 o
   1   1   2      11550.30      11778.86        70.06 o
   2   1   2         13.04         12.97         3.30 o
   3   1   2       3703.32       3858.11        90.00 o
   4   1   2        107.88         87.77        14.82 o
   5   1   2        413.52        370.83        18.42 o
   6   1   2        119.36         92.73        28.29 o
   7   1   2         55.69         59.33         8.64 o
  -7   2   2          9.31         29.76         7.40 o
  -6   2   2         76.75        109.47        10.82 o
  -5   2   2        164.91        178.84        14.24 o
  -4   2   2        554.86       1094.76       105.80 o
  -3   2   2        383.97        459.56        23.19 o
  -2   2   2       6991.94       8289.71        85.33 o
  -1   2   2        154.59        175.16         8.91 o
   0   2   2       1838.57       1986.68        31.81 o
   1   2   2        238.93        250.47         8.58 o
   2   2   2          8.46          6.89         2.60 o
   3   2   2         21.45         25.19         5.61 o
   4   2   2        606.43        636.03        47.28 o
   5   2   2          5.46          3.66         2.75 o
   6   2   2         38.05         95.44        35.88 o
   7   2   2          7.55         15.95         4.81 o
  -7   3   2          0.93         83.90        17.32 o
  -6   3   2          0.77         13.97         7.42 o
  -5   3   2         50.15        117.95        14.45 o
  -4   3   2        195.86        232.32        48.25 o
  -3   3   2       7622.52       9845.91       628.54 o
  -2   3   2        821.12        873.57        31.47 o
  -1   3   2       6329.43       7184.93        55.79 o
   0   3   2       1582.86       1810.27        23.61 o
   1   3   2       4707.21       4864.40        59.27 o
   2   3   2        119.27         95.51         7.74 o
   3   3   2          4.00          4.42         3.68 o
   4   3   2         32.74         28.98         7.54 o
   5   3   2        167.06        179.08        20.65 o
   6   3   2         10.65          8.42         6.16 o
  -7   4   2        113.95        166.24        19.95 o
  -6   4   2        595.22        729.71        30.84 o
  -5   4   2        366.32        419.58        27.34 o
  -4   4   2       3783.70       4520.18       118.60 o
  -3   4   2        971.72       1024.09        68.26 o
  -2   4   2        235.75        273.05        31.71 o
  -1   4   2        136.45        147.59         9.10 o
   0   4   2       1775.42       1968.97        37.41 o
   1   4   2       1534.75       1593.11        42.11 o
   2   4   2       6130.88       7003.09       319.77 o
   3   4   2        595.62        627.40        33.09 o
   4   4   2         72.57         73.77        12.85 o
   5   4   2         14.61         14.46         7.48 o
   6   4   2          7.23         26.01         8.87 o
  -6   5   2        492.89        555.30        43.45 o
  -5   5   2        167.96        174.28        18.50 o
  -4   5   2        475.24        458.98        44.08 o
  -3   5   2       1441.64       1398.20        91.03 o
  -2   5   2       2146.57       2228.45       106.33 o
  -1   5   2       6507.62       7388.50       151.65 o
   0   5   2        602.63        626.48        30.16 o
   1   5   2       1750.53       2007.86        79.09 o
   2   5   2          6.95          1.03         5.18 o
   3   5   2         90.16         94.00        13.39 o
   4   5   2        251.28        276.03        24.61 o
   5   5   2        222.46        260.28        23.43 o
   6   5   2        150.84        162.25        16.17 o
  -5   6   2         35.37         39.31         7.82 o
  -4   6   2        447.38        427.91        18.88 o
  -3   6   2        304.31        281.63        16.03 o
  -2   6   2         11.47         12.55         6.10 o
  -1   6   2        516.19        498.76        35.62 o
   0   6   2        440.60        489.73        33.28 o
   1   6   2        587.93        619.82        31.61 o
   2   6   2         53.05         49.03         7.33 o
   3   6   2          6.70         -0.79         4.42 o
   4   6   2        319.02        367.94        28.21 o
   5   6   2          0.44          1.48         4.31 o
  -5   7   2         18.85         23.17         7.50 o
  -4   7   2        952.78        905.81        30.56 o
  -3   7   2         83.22         71.20        12.52 o
  -2   7   2        137.65        118.03        15.27 o
  -1   7   2        235.96        217.26        14.30 o
   0   7   2        119.32        113.60        14.50 o
   1   7   2         89.29         83.48        13.08 o
   2   7   2        249.58        263.43        22.46 o
   3   7   2        226.27        189.93        13.35 o
   4   7   2         40.88         57.13        10.67 o
  -4   8   2        103.88        113.72        14.79 o
  -3   8   2        552.41        585.69        35.61 o
  -2   8   2         18.82         26.52        10.57 o
  -1   8   2        549.63        577.78        21.94 o
   0   8   2          2.13         -2.21         2.87 o
   1   8   2        125.59        112.59        15.13 o
   2   8   2        140.89        144.10        11.23 o
   3   8   2          1.72          3.09         2.63 o
  -4   9   2         39.01         37.07         7.15 o
  -3   9   2         12.83         -2.05         4.51 o
  -2   9   2        331.32        295.72        23.06 o
  -1   9   2        199.28        168.70        12.16 o
   0   9   2        167.61        165.54        17.11 o
   1   9   2          3.26         -1.59         4.48 o
   2   9   2         90.93         82.53        11.29 o
   0 -10   3         78.82        170.38        16.07 o
  -2  -9   3          0.51         15.67         4.18 o
  -1  -9   3        164.26        210.04        13.41 o
   0  -9   3         20.28         19.61         4.95 o
   1  -9   3          3.31          5.90         3.90 o
   2  -9   3        344.01        412.89        27.80 o
   3  -9   3        323.07        361.70        17.00 o
   4  -9   3        267.85        420.32        24.35 o
  -3  -8   3         14.61         50.63         6.49 o
  -2  -8   3         98.37        161.89        16.54 o
  -1  -8   3        161.12        478.88        29.86 o
   0  -8   3          0.20         10.83         8.88 o
   1  -8   3        147.90        293.10        28.25 o
   2  -8   3        112.20        133.38        16.85 o
   3  -8   3         24.32         52.42        12.32 o
   4  -8   3        118.38        126.71        10.70 o
   5  -8   3        166.01        226.11        20.34 o
  -5  -7   3          1.69          4.90         3.54 o
  -4  -7   3          0.94         61.35        25.14 o
  -3  -7   3        210.41        261.56        18.43 o
  -2  -7   3         23.31         21.68         5.81 o
  -1  -7   3         75.32         71.88        11.71 o
   0  -7   3        590.68        858.80        39.83 o
   1  -7   3         53.63         66.63        10.96 o
   2  -7   3        893.47       1255.84        49.80 o
   3  -7   3         50.52         42.52         9.77 o
   4  -7   3        823.44        914.35        33.14 o
   5  -7   3          7.85          6.85         3.92 o
  -5  -6   3         54.58        101.33        12.99 o
  -4  -6   3        284.18        375.59        25.78 o
  -3  -6   3        784.55       1477.75       222.29 o
  -2  -6   3          0.42        113.15        14.87 o
  -1  -6   3         74.30        272.23        34.27 o
   0  -6   3        128.64        166.95        12.64 o
   1  -6   3        157.51        173.18        15.37 o
   2  -6   3        269.35        371.56        26.42 o
   3  -6   3       1074.73       1220.26        55.68 o
   4  -6   3        162.82        222.78        13.30 o
   5  -6   3        389.24        478.49        22.90 o
   6  -6   3          7.26         19.42        11.29 o
  -6  -5   3          0.93          5.18         3.40 o
  -5  -5   3        108.68        373.25        26.98 o
  -4  -5   3         18.49         47.12        10.49 o
  -3  -5   3        111.69        108.13        14.26 o
  -2  -5   3        961.25       1206.82        66.70 o
  -1  -5   3       1323.51       1581.35        49.80 o
   0  -5   3       2301.44       3095.13        57.15 o
   1  -5   3         53.84        125.09        30.91 o
   2  -5   3        286.91        278.98        18.90 o
   3  -5   3        164.13        205.32        32.59 o
   4  -5   3        149.34        159.57         8.38 o
   5  -5   3        763.36        831.97        29.71 o
   6  -5   3        343.56        540.66       122.13 o
  -6  -4   3        149.17        149.97        16.69 o
  -5  -4   3        166.92        272.24        23.69 o
  -4  -4   3        649.83       1088.90        45.30 o
  -3  -4   3          7.13         11.82         4.84 o
  -2  -4   3       1473.20       1994.34       128.41 o
  -1  -4   3         58.10         58.81         9.80 o
   0  -4   3       3517.56       4107.74       131.15 o
   1  -4   3       2278.89       2470.29        45.60 o
   2  -4   3       1321.57       1575.70        34.09 o
   3  -4   3       1474.45       1761.85        77.40 o
   4  -4   3          1.81          4.01         3.33 o
   5  -4   3        324.26        314.22        25.90 o
   6  -4   3         12.75        147.59       151.40 o
   7  -4   3          7.32         13.36         6.67 o
  -7  -3   3          9.31         11.43         8.47 o
  -6  -3   3          0.04         -0.61         3.17 o
  -5  -3   3        149.57        397.42        32.21 o
  -4  -3   3        883.38       1007.80        42.71 o
  -3  -3   3       1968.68       2739.15        89.32 o
  -2  -3   3       3166.47       3855.28        60.93 o
  -1  -3   3      11144.01      12765.30       125.71 o
   0  -3   3        279.35        290.17        25.96 o
   1  -3   3       2363.72       2850.81        45.86 o
   2  -3   3         17.44         13.71         2.92 o
   3  -3   3       1782.03       2215.98       146.48 o
   4  -3   3        714.99        820.78        94.30 o
   5  -3   3       1574.45       1631.99        38.43 o
   6  -3   3        182.25        198.99        16.17 o
   7  -3   3        247.86        276.60        42.02 o
  -7  -2   3         69.07         89.15        11.07 o
  -6  -2   3        145.92        178.28        14.67 o
  -5  -2   3          3.94         19.86         5.62 o
  -4  -2   3       1051.52       1201.49        65.02 o
  -3  -2   3        262.61        270.62        25.87 o
  -2  -2   3        443.05        465.50        28.06 o
  -1  -2   3       6626.18       7594.24        92.02 o
   0  -2   3      37844.16      43293.03       219.88 o
   1  -2   3       9352.06      11875.79       221.99 o
   2  -2   3       4359.63       6025.77       113.86 o
   3  -2   3        220.08        247.94        45.74 o
   4  -2   3        340.27        408.38        66.42 o
   5  -2   3          9.61         18.30         5.52 o
   6  -2   3        166.08        160.88        14.99 o
   7  -2   3          0.07          0.69         5.84 o
  -7  -1   3        347.59        466.17        43.16 o
  -6  -1   3         74.73         70.83         8.58 o
  -5  -1   3        365.23        614.75        26.26 o
  -4  -1   3        187.77        193.02        22.15 o
  -3  -1   3        792.23       1144.81        49.98 o
  -2  -1   3        162.25        195.86        16.63 o
  -1  -1   3       1750.49       2224.50        42.71 o
   0  -1   3        439.94        478.62        16.91 o
   1  -1   3      10006.16      11968.40       290.30 o
   2  -1   3       2436.14       2470.24        72.14 o
   3  -1   3       1988.11       2000.21        55.99 o
   4  -1   3        460.41        507.60        78.19 o
   5  -1   3         14.26         13.15         4.18 o
   6  -1   3         30.35         31.97         7.33 o
   7  -1   3         82.73         77.35         9.42 o
  -7   0   3         15.43          8.55         4.44 o
  -6   0   3        874.41        819.66       119.42 o
  -5   0   3          5.56          5.76         4.77 o
  -4   0   3       3890.31       3998.32       177.34 o
  -3   0   3         71.15         64.21         7.34 o
  -2   0   3      17800.37      19515.58       221.50 o
  -1   0   3         56.14         77.37         5.20 o
   0   0   3        445.23        594.75        41.72 o
   1   0   3          1.17          2.31         1.11 o
   2   0   3        253.64        226.65        11.46 o
   3   0   3          9.58         12.82         4.97 o
   4   0   3       4988.11       5034.77       270.88 o
   5   0   3         16.78         12.98         3.89 o
   6   0   3        817.89        761.82        32.68 o
   7   0   3         42.54         41.90         7.14 o
  -7   1   3        361.57        382.85        30.00 o
  -6   1   3         15.34         16.18         5.78 o
  -5   1   3        532.20        593.70        72.62 o
  -4   1   3         19.82         19.21         6.87 o
  -3   1   3         43.10         44.70         6.25 o
  -2   1   3         28.89         29.65         4.28 o
  -1   1   3       9002.02       9979.52       176.34 o
   0   1   3          1.51         12.86         1.69 o
   1   1   3       2874.06       2835.39        37.85 o
   2   1   3         11.75          4.85         3.12 o
   3   1   3       2025.71       1777.16        61.93 o
   4   1   3        118.98        103.53        16.45 o
   5   1   3        239.88        223.92        14.57 o
   6   1   3          2.36         -0.34         3.72 o
   7   1   3         17.98         18.31         4.93 o
  -7   2   3         34.87         39.13        15.81 o
  -6   2   3        561.91        567.62        22.00 o
  -5   2   3         63.07         57.53         8.90 o
  -4   2   3       6066.81       6570.52       242.33 o
  -3   2   3         70.51         57.80         7.00 o
  -2   2   3        608.67        625.96        16.51 o
  -1   2   3         21.86         24.35         3.89 o
   0   2   3       4136.04       4395.63        48.48 o
   1   2   3          2.98          4.03         2.01 o
   2   2   3       1542.66       1389.04        34.90 o
   3   2   3         86.66         93.33        12.30 o
   4   2   3       2081.32       2027.69        72.89 o
   5   2   3         30.32         23.21         4.24 o
   6   2   3        687.94        691.57        39.02 o
   7   2   3         21.97          9.17         5.77 o
  -7   3   3        516.39        495.90        35.02 o
  -6   3   3          4.94          6.24         3.48 o
  -5   3   3        286.95        298.68        33.41 o
  -4   3   3        521.12        560.07        70.44 o
  -3   3   3       4054.25       4258.00        85.22 o
  -2   3   3        709.67        701.22        29.16 o
  -1   3   3      10667.19      11896.09       127.44 o
   0   3   3        449.50        436.66        15.54 o
   1   3   3        126.13        150.70        16.74 o
   2   3   3          5.32          3.10         3.00 o
   3   3   3        111.82         84.86        11.37 o
   4   3   3         55.90         70.52        11.81 o
   5   3   3         12.22         65.64        14.99 o
   6   3   3         15.72         12.78         6.37 o
  -7   4   3          1.75         17.87         7.41 o
  -6   4   3         38.26         65.03        11.32 o
  -5   4   3        198.21        265.06        29.80 o
  -4   4   3         70.08        113.04        19.86 o
  -3   4   3         29.30         27.69        11.91 o
  -2   4   3        291.32        335.41        22.99 o
  -1   4   3       1088.97       1231.63        26.86 o
   0   4   3        503.79        445.22        18.30 o
   1   4   3        936.38        933.52        60.12 o
   2   4   3       1192.89       1305.80        63.27 o
   3   4   3         65.59         48.99        13.95 o
   4   4   3         95.35        107.49        15.18 o
   5   4   3          3.12         10.20         7.25 o
   6   4   3        230.97        229.59        20.86 o
  -6   5   3         92.43        112.07        15.29 o
  -5   5   3        557.73        598.91        70.48 o
  -4   5   3        187.91        168.03        14.65 o
  -3   5   3       2897.20       2836.06       169.90 o
  -2   5   3       1292.98       1397.23        86.24 o
  -1   5   3        392.68        412.69        22.07 o
   0   5   3         33.33         29.46         8.16 o
   1   5   3        196.73        203.49        25.54 o
   2   5   3         49.99         42.05        13.23 o
   3   5   3         90.47        115.97        15.37 o
   4   5   3        114.89        108.27        15.85 o
   5   5   3         63.66         70.86        12.99 o
   6   5   3          0.05          3.47         3.68 o
  -6   6   3         23.22         30.92         7.93 o
  -5   6   3          3.69         -1.07         3.96 o
  -4   6   3          1.66          4.73         2.93 o
  -3   6   3        233.34        185.34        20.55 o
  -2   6   3       2696.99       2849.45        75.69 o
  -1   6   3        717.05        698.58        22.46 o
   0   6   3       2032.57       2070.00        81.63 o
   1   6   3        492.37        520.07        24.20 o
   2   6   3        232.01        259.95        16.27 o
   3   6   3         31.05         28.52         8.81 o
   4   6   3        551.37        610.01        36.61 o
   5   6   3          4.56          4.61         3.85 o
  -5   7   3        350.38        321.02        17.25 o
  -4   7   3        647.56        621.79        25.53 o
  -3   7   3         19.78         13.10         5.60 o
  -2   7   3        133.08        122.99        16.42 o
  -1   7   3        873.31        907.50        29.91 o
   0   7   3        100.82         97.04        14.23 o
   1   7   3        116.52        100.51        10.06 o
   2   7   3        201.01        232.34        15.83 o
   3   7   3         95.23        108.95        15.17 o
   4   7   3         23.43         42.42        10.03 o
  -4   8   3         31.65         25.17         6.93 o
  -3   8   3        528.42        505.98        33.27 o
  -2   8   3         99.86        110.05        15.74 o
  -1   8   3        594.79        629.84        20.62 o
   0   8   3         17.06         14.88         6.98 o
   1   8   3         28.70         38.85        11.03 o
   2   8   3         45.82         46.44         6.92 o
   3   8   3          9.59         12.35         3.57 o
  -3   9   3          4.38         10.02         4.47 o
  -2   9   3        187.83        173.35        17.78 o
  -1   9   3          5.50         10.81         3.48 o
   0   9   3        126.50        108.72        14.17 o
   1   9   3          2.98          6.06         4.13 o
   2   9   3        146.94        122.49        13.56 o
   0 -10   4         32.19        143.03        14.64 o
  -2  -9   4          0.03          1.02         2.25 o
  -1  -9   4        287.71        414.67        18.69 o
   0  -9   4         72.27        108.12        15.78 o
   1  -9   4          3.94          3.17         3.96 o
   2  -9   4        475.72        646.38        22.77 o
   4  -9   4         64.52        201.06        17.06 o
  -3  -8   4         86.38        144.74        10.34 o
  -2  -8   4          3.13         71.18         8.82 o
  -1  -8   4         83.58        250.40        22.56 o
   0  -8   4        347.25        344.26        17.93 o
   1  -8   4          0.28         62.11        22.57 o
   2  -8   4        242.82        305.77        24.76 o
   3  -8   4        408.91        443.29        20.24 o
   4  -8   4        174.89        200.11        13.55 o
  -4  -7   4         16.07         24.92         4.78 o
  -3  -7   4        242.84        390.21        49.59 o
  -2  -7   4         41.82         50.93         9.61 o
  -1  -7   4         54.26         86.85        12.78 o
   0  -7   4        874.76       1164.25        45.95 o
   1  -7   4        142.40        149.31        13.22 o
   2  -7   4        793.63        900.93        30.63 o
   3  -7   4        124.97        114.01        11.62 o
   4  -7   4        213.48        234.26        28.15 o
   5  -7   4          2.81        -10.45        12.49 o
  -5  -6   4         69.21        102.56        12.61 o
  -4  -6   4          2.88        165.35        71.10 o
  -3  -6   4         92.54        316.26        24.34 o
  -2  -6   4        167.29        185.84        17.14 o
  -1  -6   4         15.30         47.74         7.96 o
   0  -6   4        487.91        616.85        24.32 o
   1  -6   4        422.00        437.57        21.24 o
   2  -6   4          1.34         12.19         5.29 o
   3  -6   4       1212.49       1336.75        27.86 o
   4  -6   4       1478.47       1554.50        30.77 o
   5  -6   4        484.30        553.89        22.05 o
  -6  -5   4          0.02         -1.90         3.78 o
  -5  -5   4        169.82        216.11        20.27 o
  -4  -5   4         12.88         28.96         8.17 o
  -3  -5   4       2331.53       2810.52        69.13 o
  -2  -5   4       1153.56       1340.55        68.91 o
   0  -5   4        784.44       1114.71        40.35 o
   1  -5   4         58.45         59.52         8.46 o
   2  -5   4          3.29          1.56         2.91 o
   3  -5   4        265.98        327.96        36.47 o
   4  -5   4         84.35         87.31         6.37 o
   5  -5   4        181.80        241.15        19.49 o
   6  -5   4        148.51        336.79       131.74 o
  -6  -4   4          1.22         32.33         9.56 o
  -5  -4   4        118.30        166.62        19.39 o
  -4  -4   4        112.45        305.23        24.97 o
  -3  -4   4         24.04         23.74        10.82 o
  -2  -4   4         54.40         75.68        16.30 o
  -1  -4   4          7.61          2.01         2.53 o
   0  -4   4        535.07        554.58        23.54 o
   1  -4   4       1711.69       1715.97        38.65 o
   2  -4   4       1736.82       1962.60        39.15 o
   3  -4   4       1149.04       1257.85        66.69 o
   4  -4   4         10.02         11.38         4.34 o
   5  -4   4        103.47         89.20         9.06 o
   6  -4   4         42.86        213.85       151.28 o
   7  -4   4         18.91         17.59         6.72 o
  -7  -3   4         76.21        100.15        16.75 o
  -6  -3   4         28.47         26.61         5.57 o
  -5  -3   4       1179.03       1260.26        40.12 o
  -4  -3   4        789.22        934.65        28.79 o
  -3  -3   4        949.58       1132.28        57.08 o
  -2  -3   4       1407.41       1561.33        55.04 o
  -1  -3   4         25.90         27.75         8.66 o
   0  -3   4         50.30         43.73         5.05 o
   1  -3   4       3073.05       3559.01        43.77 o
   2  -3   4         15.39         16.31         3.36 o
   3  -3   4        224.37        232.45        22.68 o
   4  -3   4        597.74        669.37        82.29 o
   5  -3   4        953.23       1026.68        25.15 o
   6  -3   4        317.47        325.83        42.29 o
   7  -3   4         63.01         57.12         7.42 o
  -7  -2   4         78.98        107.52        11.17 o
  -6  -2   4          0.95         25.67         7.47 o
  -5  -2   4          2.71          3.39         5.66 o
  -4  -2   4        115.84        160.42        25.89 o
  -3  -2   4        624.75        637.27        39.37 o
  -2  -2   4       7548.76       8564.10       119.10 o
  -1  -2   4       9446.99       9745.71       109.83 o
   0  -2   4      15407.75      17700.46       211.99 o
   1  -2   4       3006.36       3420.73       135.48 o
   2  -2   4        355.26        433.59        12.73 o
   3  -2   4         38.53         49.75         7.85 o
   4  -2   4         52.90         46.45        14.57 o
   5  -2   4         20.64         11.82         4.04 o
   6  -2   4        350.57        311.49        23.15 o
   7  -2   4         45.44         40.03         7.03 o
  -7  -1   4         83.19        144.15        25.89 o
  -6  -1   4         86.98         93.07        10.03 o
  -5  -1   4       2149.51       2038.25        45.89 o
  -4  -1   4        236.52        223.94        23.50 o
  -3  -1   4       1292.49       1194.70        50.37 o
  -2  -1   4         23.08         28.78         7.43 o
  -1  -1   4       1191.83       1082.26       118.57 o
   0  -1   4        972.76        978.93        20.71 o
   1  -1   4      43454.64      46748.01       366.30 o
   2  -1   4       3632.33       3948.44       103.39 o
   3  -1   4      14214.84      15086.64       215.63 o
   4  -1   4        284.79        291.19        54.75 o
   5  -1   4        575.70        578.44        23.99 o
   6  -1   4         90.80         84.56        11.13 o
   7  -1   4         10.83         11.68         5.65 o
  -7   0   4         27.61         30.63         6.53 o
  -6   0   4        180.20        246.24        21.31 o
  -5   0   4         11.92         13.75         4.22 o
  -4   0   4        704.35        672.35        40.43 o
  -3   0   4        261.15        261.55        18.40 o
  -2   0   4        484.90        467.49        16.31 o
  -1   0   4         82.15         93.98         6.07 o
   0   0   4        566.05        695.56        99.16 o
   1   0   4          9.87         23.29         7.40 o
   2   0   4         33.35         15.10         7.64 o
   3   0   4          4.03        -13.19        13.19 o
   4   0   4        229.22        170.86        43.49 o
   5   0   4         16.90         10.14         3.36 o
   6   0   4          6.82         22.87        16.82 o
   7   0   4          5.43          2.02         3.38 o
  -7   1   4        121.96        182.52        15.34 o
  -6   1   4        123.90        110.06        12.76 o
  -5   1   4          0.12          0.82        10.37 o
  -4   1   4         23.38         19.73        13.27 o
  -3   1   4       3628.84       3674.86        56.36 o
  -2   1   4         19.97         18.22         3.32 o
  -1   1   4       1735.59       1820.02        28.27 o
   0   1   4         26.67         27.50         3.80 o
   1   1   4      21119.95      19674.44       179.22 o
   2   1   4        165.00        152.96        12.05 o
   3   1   4        148.61        110.32        15.86 o
   4   1   4          7.46         26.35        19.99 o
   5   1   4         69.04         62.63        10.98 o
   6   1   4          4.35          0.11         9.65 o
   7   1   4         93.76         70.92         8.37 o
  -7   2   4        113.48         93.11        10.10 o
  -6   2   4       3407.62       3109.95        50.08 o
  -5   2   4         13.32         10.42         4.30 o
  -4   2   4       3535.48       3577.95       167.72 o
  -3   2   4         31.72         31.26         7.71 o
  -2   2   4       3981.09       3940.13        50.49 o
  -1   2   4          2.98          3.28         2.12 o
   0   2   4      19255.75      19902.93       113.98 o
   1   2   4        151.66        153.26        10.54 o
   2   2   4       5550.26       5088.89       104.14 o
   3   2   4        124.64        106.59        12.46 o
   4   2   4       2914.83       2705.87        61.53 o
   5   2   4          0.90          3.94         2.79 o
   6   2   4        312.19        310.11        29.71 o
   7   2   4          0.56          5.07         4.57 o
  -7   3   4         27.19         39.42        10.38 o
  -6   3   4        103.53         93.83        11.19 o
  -5   3   4       1354.97       1537.12        70.38 o
  -4   3   4        668.37        683.79        73.21 o
  -3   3   4       2841.94       2866.46        92.73 o
  -2   3   4        418.11        371.73        21.82 o
  -1   3   4       5207.01       5498.44        56.67 o
   0   3   4        161.47        165.47        10.06 o
   1   3   4       2374.41       2451.01       107.36 o
   2   3   4         55.96         63.88        13.26 o
   3   3   4          5.41         14.74         8.63 o
   4   3   4        171.28        160.72        12.57 o
   5   3   4       1664.47       1701.48        41.98 o
   6   3   4         17.25         13.23         6.87 o
  -7   4   4         34.40         40.38         9.29 o
  -6   4   4       1065.50       1009.93        57.49 o
  -5   4   4        181.56        164.83        22.78 o
  -4   4   4          2.05          9.43         7.10 o
  -3   4   4        549.37        575.13        45.92 o
  -2   4   4       7022.62       7632.72       112.69 o
  -1   4   4       1159.88       1207.26        30.79 o
   0   4   4       3008.77       3025.57        61.23 o
   1   4   4        404.19        389.63        22.81 o
   2   4   4        686.98        563.79        43.14 o
   3   4   4         22.48         19.06         5.53 o
   4   4   4         99.69         83.14        13.58 o
   5   4   4         93.88         97.04        16.33 o
   6   4   4         76.04         67.98        11.31 o
  -6   5   4         19.96         18.86         8.83 o
  -5   5   4         17.97         34.40         7.83 o
  -4   5   4        379.68        359.41        20.82 o
  -3   5   4        803.37        831.89        30.67 o
  -2   5   4        316.48        323.68        42.85 o
  -1   5   4         12.85         14.88         4.73 o
   0   5   4        114.85        112.08        18.21 o
   1   5   4         97.29         79.83        11.85 o
   2   5   4        188.57        185.06        12.91 o
   3   5   4        364.40        404.63        29.63 o
   4   5   4         45.08         49.71        10.75 o
   5   5   4         25.48         41.83        10.92 o
  -6   6   4         26.63         14.63         5.07 o
  -5   6   4         63.41         46.67         7.57 o
  -4   6   4         65.71         67.99         7.85 o
  -3   6   4        350.59        336.18        27.96 o
  -2   6   4       1016.84        992.58        45.89 o
  -1   6   4        775.73        800.27        29.14 o
   0   6   4       1782.99       1738.42        55.23 o
   1   6   4        264.24        251.23        15.70 o
   2   6   4        295.44        297.15        17.84 o
   3   6   4          4.83         10.80         6.82 o
   4   6   4        181.13        189.28        20.92 o
   5   6   4          6.80         14.37         5.51 o
  -5   7   4          8.44         10.67         3.62 o
  -4   7   4        284.14        282.82        17.38 o
  -3   7   4          7.80         -3.04         5.47 o
  -2   7   4        104.65         92.54        15.20 o
  -1   7   4       1169.42       1172.27        47.88 o
   0   7   4        311.44        300.51        25.12 o
   1   7   4        212.69        207.95        14.92 o
   2   7   4        108.80        139.10        12.88 o
   3   7   4         60.24         44.26         9.90 o
   4   7   4          9.54          7.08         5.37 o
  -4   8   4         68.26         53.81         9.80 o
  -3   8   4        364.04        375.04        28.98 o
  -2   8   4        199.23        190.89        20.70 o
  -1   8   4        399.19        398.59        16.86 o
   0   8   4        169.47        157.50        18.61 o
   1   8   4         38.52         38.09        11.58 o
   2   8   4          0.68         -1.96         2.72 o
   3   8   4         27.07         30.09         5.39 o
  -3   9   4         33.54         16.36         5.41 o
  -2   9   4         40.76         29.84         7.49 o
  -1   9   4          0.68          0.04         2.98 o
   0   9   4        149.85        135.48        15.31 o
   1   9   4        208.57        159.11        16.11 o
   2   9   4         53.74         42.55         8.10 o
  -2  -9   5          8.62          7.47         2.45 o
   0  -9   5        172.53        253.18        21.86 o
   1  -9   5         37.70         40.86         5.82 o
   2  -9   5        295.82        513.09        27.31 o
   3  -9   5         18.32         20.20         6.20 o
   4  -9   5         36.72         40.27         8.17 o
  -3  -8   5        192.06        295.00        14.52 o
  -2  -8   5         20.70         25.73         5.72 o
  -1  -8   5        121.70        177.75        13.14 o
   0  -8   5         56.38        248.62        19.11 o
   1  -8   5         17.25          9.22         2.58 o
   2  -8   5         22.55         65.03        12.78 o
   3  -8   5        520.20        602.97        19.67 o
   4  -8   5         23.37         45.32        16.23 o
  -4  -7   5         31.35         29.61         4.42 o
  -3  -7   5         16.14        198.83        24.70 o
  -2  -7   5        163.95        196.22        18.85 o
  -1  -7   5        270.56        286.86        22.88 o
   0  -7   5        864.17       1220.67        47.40 o
   1  -7   5        153.86        165.50        12.82 o
   2  -7   5        175.00        266.04        17.51 o
   3  -7   5         14.39         21.91         8.07 o
   4  -7   5         96.60         90.34        10.11 o
   5  -7   5          7.99         -0.99        11.06 o
  -5  -6   5         95.42        124.25        13.66 o
  -4  -6   5         38.54         47.86         7.90 o
  -3  -6   5          1.75         19.42         7.59 o
  -2  -6   5          7.26         81.63        12.57 o
  -1  -6   5        205.71        218.48        18.54 o
   0  -6   5        561.50        743.36        30.44 o
   1  -6   5       1340.86       1489.66        39.43 o
   2  -6   5        364.13        364.89        32.53 o
   3  -6   5       1325.79       1344.74        48.62 o
   4  -6   5          0.26         10.20         3.79 o
   5  -6   5        228.73        264.20        15.40 o
  -6  -5   5          0.70          2.60         3.14 o
  -5  -5   5         49.81         80.96        12.80 o
  -4  -5   5         99.46        119.67        15.83 o
  -3  -5   5         84.15        169.94        19.07 o
  -2  -5   5       1457.48       1669.69        76.46 o
  -1  -5   5       3549.55       3522.27       325.46 o
   0  -5   5        321.03        359.88        18.41 o
   1  -5   5       1245.49       1368.97        40.21 o
   2  -5   5         89.36         84.12         9.38 o
   3  -5   5        189.32        192.90        11.05 o
   4  -5   5        987.38       1066.57        21.91 o
   5  -5   5       1234.49       1326.46        34.79 o
   6  -5   5        210.63        376.59       132.53 o
  -6  -4   5         19.16         17.85         6.66 o
  -5  -4   5          6.29         24.94         9.27 o
  -4  -4   5        408.13        475.53        30.73 o
  -3  -4   5         49.86         59.75        13.90 o
  -2  -4   5        863.69       1018.56        49.49 o
  -1  -4   5        652.39        661.66        24.89 o
   0  -4   5        889.79        891.94        34.59 o
   1  -4   5       4061.26       4295.39        73.83 o
   2  -4   5        758.30        764.10        25.37 o
   3  -4   5        532.38        566.06        46.26 o
   4  -4   5        580.10        563.42        17.76 o
   5  -4   5         98.37         86.62        12.03 o
   6  -4   5          3.24         90.03       113.92 o
   7  -4   5         32.80         42.61         8.84 o
  -7  -3   5        116.28        131.53        17.20 o
  -6  -3   5         95.01         97.03        10.14 o
  -5  -3   5          7.98         69.78        13.09 o
  -4  -3   5        499.44        540.50        26.88 o
  -3  -3   5       1715.18       1793.09        71.15 o
  -2  -3   5          6.11          3.54         4.79 o
  -1  -3   5       1897.80       2437.10       158.28 o
   0  -3   5         34.69         30.35         4.21 o
   1  -3   5       2747.68       3358.70        40.36 o
   2  -3   5        378.75        393.32        15.80 o
   3  -3   5        968.11       1007.44        47.64 o
   4  -3   5       1446.83       1489.48       111.64 o
   5  -3   5        140.39        150.47        13.79 o
   6  -3   5        263.81        254.43        38.07 o
   7  -3   5          4.45          1.52         6.10 o
  -7  -2   5          7.21         16.55         5.39 o
  -6  -2   5         59.77         54.24         8.10 o
  -5  -2   5          0.10          3.72         3.43 o
  -4  -2   5       1678.41       1609.50        87.08 o
  -3  -2   5        567.08        514.73        35.15 o
  -2  -2   5       5184.46       5093.06        96.04 o
  -1  -2   5       3704.45       3897.79        83.84 o
   0  -2   5       1756.58       1865.14        35.92 o
   1  -2   5        282.71        336.61        13.41 o
   2  -2   5        273.05        309.58        11.31 o
   3  -2   5         11.11         16.01         4.84 o
   4  -2   5        197.07        201.90        25.10 o
   5  -2   5         95.03         82.11        12.33 o
   6  -2   5        455.71        392.24        43.64 o
   7  -2   5         60.09         58.40        11.71 o
  -7  -1   5          8.50         16.38         5.64 o
  -6  -1   5         26.38         30.82         6.23 o
  -5  -1   5        223.97        254.31        17.32 o
  -4  -1   5         62.71         70.61        13.31 o
  -3  -1   5         41.10         31.87         5.24 o
  -2  -1   5          6.67          6.69         2.21 o
  -1  -1   5        974.92       1174.52        38.20 o
   0  -1   5        968.79        867.74        38.80 o
   1  -1   5      11857.79      12257.02       100.78 o
   2  -1   5       1304.90       1279.45        24.28 o
   3  -1   5        349.38        355.76        25.63 o
   4  -1   5        111.85        106.60        32.89 o
   5  -1   5         12.97          9.53         3.47 o
   6  -1   5         17.20          8.03         3.91 o
   7  -1   5        117.41        110.50        10.19 o
  -7   0   5          5.67          5.96         3.48 o
  -6   0   5        682.48        688.84        50.08 o
  -5   0   5         23.66         26.32         4.76 o
  -4   0   5       4256.88       3989.11       177.86 o
  -3   0   5        328.48        288.66        15.88 o
  -2   0   5       6480.99       6772.94        62.16 o
  -1   0   5        130.88        129.39        13.76 o
   0   0   5          2.55          7.26         5.07 o
   1   0   5         10.46         11.27         2.43 o
   2   0   5       3044.86       3314.68        97.47 o
   3   0   5        196.94        212.18        38.52 o
   4   0   5       1362.22       1185.83       107.37 o
   5   0   5        119.06        111.50        10.82 o
   6   0   5        582.04        507.02        29.59 o
   7   0   5         45.12         36.12         6.18 o
  -7   1   5        251.19        249.95        34.19 o
  -6   1   5         99.63         96.05        12.07 o
  -5   1   5         57.92         49.83         8.70 o
  -4   1   5          0.55         -0.13         6.29 o
  -3   1   5       2010.00       1867.20        57.46 o
  -2   1   5         48.23         50.50         3.99 o
  -1   1   5      32883.13      34434.11       419.57 o
   0   1   5        265.69        200.64        13.25 o
   1   1   5       8082.89       7746.86       145.51 o
   2   1   5         52.56         36.50         9.93 o
   3   1   5        716.49        778.71        43.33 o
   4   1   5         77.38         63.11        28.61 o
   5   1   5          0.83          2.47         2.49 o
   6   1   5         39.86         35.22         6.97 o
   7   1   5         27.05         17.56         4.33 o
  -7   2   5          3.92          3.51         2.75 o
  -6   2   5          3.79         35.34         8.77 o
  -5   2   5         14.78          9.45         4.29 o
  -4   2   5       2524.33       2334.51       123.10 o
  -3   2   5         24.68         26.32         7.36 o
  -2   2   5       1833.74       2059.44        39.86 o
  -1   2   5          7.81          7.32         2.22 o
   0   2   5       2903.31       2914.73        58.62 o
   1   2   5         51.17         43.80         6.62 o
   2   2   5      12032.75      11931.05       173.43 o
   3   2   5          0.20         -7.78         7.78 o
   4   2   5       1010.53       1016.91        29.09 o
   5   2   5          1.27          6.86         3.99 o
   6   2   5        163.48        139.18        10.95 o
  -7   3   5        168.43        158.89        17.27 o
  -6   3   5        402.68        355.79        23.10 o
  -5   3   5       4337.14       4556.74       116.04 o
  -4   3   5         79.23         53.57        21.57 o
  -3   3   5       6368.05       5979.89       139.31 o
  -2   3   5        406.43        396.45        23.14 o
  -1   3   5       4479.37       4829.65        62.92 o
   0   3   5         87.77         76.24         7.22 o
   1   3   5        256.77        265.61        15.87 o
   2   3   5        108.94         91.92        16.50 o
   3   3   5        168.15        120.37        22.68 o
   4   3   5        140.23        132.32        11.68 o
   5   3   5        363.65        399.65        21.46 o
   6   3   5        101.31         76.94        15.09 o
  -7   4   5         51.27         52.90         9.23 o
  -6   4   5        500.97        472.07        23.27 o
  -5   4   5          2.64          0.98         4.44 o
  -4   4   5       1127.68       1021.75        51.95 o
  -3   4   5        571.69        566.50        46.76 o
  -2   4   5        956.15        917.53        40.56 o
  -1   4   5        367.67        346.67        17.22 o
   0   4   5       5938.59       6064.09        91.10 o
   1   4   5        204.44        181.27        16.68 o
   2   4   5        148.58        141.00        22.92 o
   3   4   5         28.31         31.99         7.83 o
   4   4   5         61.16         49.62         7.14 o
   5   4   5         40.13         37.37         9.76 o
   6   4   5        351.86        294.54        51.61 o
  -6   5   5        255.89        246.96        19.69 o
  -5   5   5       1571.20       1573.93        61.75 o
  -4   5   5        880.17        825.58        31.11 o
  -3   5   5       1351.29       1389.33        64.13 o
  -2   5   5         91.70         74.55        12.65 o
  -1   5   5          6.57         -5.62         5.62 o
   0   5   5        225.13        230.94        20.32 o
   1   5   5        294.81        259.61        22.18 o
   2   5   5        286.07        323.86        17.91 o
   3   5   5        643.64        587.73        36.95 o
   4   5   5         27.66         33.40         8.83 o
   5   5   5        533.93        530.19        33.20 o
  -6   6   5          0.31         -1.23         3.07 o
  -5   6   5        184.09        172.82        19.88 o
  -4   6   5        318.03        336.80        28.16 o
  -3   6   5        751.46        637.50        39.19 o
  -2   6   5       1089.48       1157.80        33.90 o
  -1   6   5        948.77        982.82        30.83 o
   0   6   5          8.46         31.65         7.48 o
   1   6   5         91.02         89.20        14.15 o
   2   6   5         81.33         75.28         9.57 o
   3   6   5         19.63         24.84         8.31 o
   4   6   5          0.58         -0.94         6.19 o
   5   6   5         63.03         57.13         9.45 o
  -5   7   5        137.17        108.01         9.50 o
  -4   7   5          3.78         -0.18         3.85 o
  -3   7   5         38.09         38.68         9.84 o
  -2   7   5        694.78        756.29        29.00 o
  -1   7   5        743.88        703.60        44.21 o
   0   7   5        493.83        454.64        31.87 o
   1   7   5        182.44        183.43        14.89 o
   2   7   5        220.72        246.22        17.68 o
   3   7   5        296.56        296.52        26.69 o
   4   7   5          0.21         -1.92         4.16 o
  -4   8   5        267.09        225.23        20.11 o
  -3   8   5        410.88        390.30        29.45 o
  -2   8   5         84.86         53.15        11.28 o
  -1   8   5          0.42         -0.61         3.89 o
   0   8   5          0.91          3.06         5.17 o
   1   8   5        222.36        190.09        14.60 o
   2   8   5         51.44         36.56         8.80 o
   3   8   5         34.23         23.78         4.87 o
  -3   9   5          9.26          4.56         3.37 o
  -2   9   5         70.71         52.34         9.70 o
  -1   9   5         25.00         12.51         5.26 o
   0   9   5        146.32        120.84        14.04 o
   1   9   5          0.87         -4.04         4.04 o
   2   9   5          2.81          1.92         2.78 o
  -2  -9   6          9.62         12.17         3.14 o
  -1  -9   6         32.73         51.67         7.19 o
   0  -9   6        259.16        384.37        18.90 o
   1  -9   6        111.91        107.93         9.13 o
   2  -9   6        207.92        250.49        19.09 o
   3  -9   6          8.51          8.24         4.41 o
   4  -9   6        160.49        144.07        14.50 o
  -3  -8   6        170.65        271.46        26.89 o
  -2  -8   6        218.02        221.38        13.65 o
  -1  -8   6          5.20         55.04        15.08 o
   0  -8   6        179.26        199.87        14.01 o
   1  -8   6         33.94         34.78         4.96 o
   2  -8   6         61.96         65.15         6.60 o
   3  -8   6        339.58        385.71        16.19 o
   4  -8   6        123.29        113.20        10.28 o
  -4  -7   6         29.31         28.86         4.69 o
  -3  -7   6         30.04         27.21         5.03 o
  -2  -7   6        605.11        746.73        26.11 o
  -1  -7   6        356.64        420.09        20.23 o
   0  -7   6        908.52       1115.77        46.59 o
   1  -7   6         52.22         58.58        11.31 o
   2  -7   6        105.34         88.92        10.02 o
   3  -7   6         21.88         26.77         4.75 o
   4  -7   6         87.69         62.91         6.74 o
   5  -7   6          9.89          5.57         4.85 o
  -5  -6   6         56.73         67.89        10.26 o
  -4  -6   6         27.57         33.50         5.55 o
  -3  -6   6          0.79          9.26         4.16 o
  -2  -6   6        418.18        461.67        28.04 o
  -1  -6   6        107.36        118.30        13.81 o
   0  -6   6          6.02         11.53         3.83 o
   1  -6   6       1358.05       1397.69        36.39 o
   2  -6   6          8.21          1.50         2.91 o
   3  -6   6        844.99        823.32        24.32 o
   4  -6   6          3.05         -0.94         2.67 o
   5  -6   6         35.21         24.32         5.08 o
   6  -6   6         58.51        252.54        22.59 o
  -6  -5   6         14.67         13.61         4.94 o
  -5  -5   6          0.45         -1.37         4.34 o
  -4  -5   6        410.08        468.17        30.15 o
  -3  -5   6        112.85        118.70        14.45 o
  -2  -5   6       1380.19       1519.92        73.28 o
  -1  -5   6         30.99         77.74        15.54 o
   0  -5   6         48.28         53.21         7.60 o
   1  -5   6         48.18         70.12         9.67 o
   2  -5   6        323.30        318.06        18.86 o
   3  -5   6         50.40         53.35         5.37 o
   4  -5   6        710.30        639.59        19.71 o
   5  -5   6        267.93        252.92        19.41 o
   6  -5   6        185.61        300.73        97.97 o
  -6  -4   6          1.40          2.86         4.29 o
  -5  -4   6          1.21         -3.18         4.52 o
  -4  -4   6        328.92        363.98        27.16 o
  -3  -4   6        417.97        430.99        37.54 o
  -2  -4   6       1512.37       1625.58        63.34 o
  -1  -4   6       4876.56       5223.33        84.84 o
   0  -4   6       2461.07       2741.46       119.20 o
   1  -4   6       6367.16       6445.53        83.22 o
   2  -4   6        724.60        832.81        27.14 o
   3  -4   6        206.84        195.23        27.91 o
   4  -4   6       1104.64       1111.84        29.77 o
   5  -4   6        178.31        148.41        15.14 o
   6  -4   6        171.48        288.07       150.31 o
  -6  -3   6        128.90        114.84        13.97 o
  -5  -3   6       1217.82       1194.94        35.63 o
  -4  -3   6        328.27        309.42        19.17 o
  -3  -3   6         70.70        101.25        16.84 o
  -2  -3   6        320.67        354.88        27.60 o
  -1  -3   6         62.70         86.75         8.46 o
   0  -3   6        951.12       1019.75        51.96 o
   1  -3   6       6140.61       7067.87        72.04 o
   2  -3   6       4947.01       5486.58        78.79 o
   3  -3   6       2472.08       2538.94        94.68 o
   4  -3   6       1679.93       1524.91        54.89 o
   5  -3   6        764.41        749.68        63.33 o
   6  -3   6        146.30        131.76        16.70 o
   7  -3   6         27.23         24.33        14.35 o
  -7  -2   6          4.13          4.45         2.92 o
  -6  -2   6        302.00        245.07        16.58 o
  -5  -2   6        194.59        169.81        13.66 o
  -4  -2   6        106.82        102.90        16.83 o
  -3  -2   6        851.10        726.92        42.33 o
  -2  -2   6       6114.58       6429.92       113.19 o
  -1  -2   6        422.90        383.14        20.93 o
   0  -2   6        874.67        903.63        26.64 o
   1  -2   6        351.28        298.50        21.31 o
   2  -2   6       2510.83       2828.97        68.01 o
   3  -2   6         34.52         25.92         6.19 o
   4  -2   6        769.85        787.51       106.35 o
   5  -2   6        403.78        350.51        17.82 o
   6  -2   6        157.51        145.92        17.79 o
   7  -2   6         91.72         87.52        13.85 o
  -7  -1   6        273.86        286.55        16.68 o
  -6  -1   6         20.71         26.24         7.13 o
  -5  -1   6         75.40         69.37         9.14 o
  -4  -1   6         26.79         23.51        10.56 o
  -3  -1   6        238.57        207.83        14.48 o
  -2  -1   6        218.74        226.00        12.40 o
  -1  -1   6       2981.38       3655.10        76.65 o
   0  -1   6       1602.99       1275.50        54.14 o
   1  -1   6        177.77        230.91        13.47 o
   2  -1   6        409.82        374.99        15.38 o
   3  -1   6        359.22        307.78        17.59 o
   4  -1   6         67.47         48.58        12.35 o
   5  -1   6         10.02         11.97         3.71 o
   6  -1   6          2.25         -0.76         5.85 o
   7  -1   6         14.38          8.64         3.20 o
  -7   0   6          3.21          3.94         2.99 o
  -6   0   6        242.52        234.97        18.93 o
  -5   0   6         72.62         57.47         7.04 o
  -4   0   6       4424.86       4233.01       204.54 o
  -3   0   6        382.57        345.12        17.90 o
  -2   0   6       3218.62       3244.36        58.59 o
  -1   0   6         68.25         57.99         9.82 o
   0   0   6       1557.88       1890.42       196.09 o
   1   0   6          1.68          8.27         3.26 o
   2   0   6       3369.56       3198.87        60.80 o
   3   0   6        103.44         69.74        20.88 o
   4   0   6       1832.02       1566.68       117.73 o
   5   0   6        144.15        141.60        10.15 o
   6   0   6          0.72         -4.18         4.18 o
   7   0   6         25.20         23.65         6.64 o
  -7   1   6         17.72         18.07         5.17 o
  -6   1   6          3.46         -3.00        11.76 o
  -5   1   6        458.65        427.42        23.58 o
  -4   1   6          0.65          7.64         5.60 o
  -3   1   6       5073.27       4722.04        66.65 o
  -2   1   6         60.18         65.20         6.49 o
  -1   1   6       2079.53       1967.80        40.21 o
   0   1   6        193.54        156.36        16.73 o
   1   1   6       1165.61       1173.45        34.77 o
   2   1   6          1.88         -8.35         9.16 o
   3   1   6       1044.76       1044.82        76.89 o
   4   1   6         28.97         -0.30         7.68 o
   5   1   6         19.24         19.14         5.44 o
   6   1   6         23.34         16.10         4.54 o
   7   1   6        358.50        279.32        21.15 o
  -7   2   6          8.11          8.00         5.64 o
  -6   2   6        686.08        673.00        20.63 o
  -5   2   6          6.99         10.50         5.34 o
  -4   2   6        892.06        886.73        52.64 o
  -3   2   6          1.87          4.63         9.69 o
  -2   2   6       4435.00       4792.62        50.85 o
  -1   2   6         11.47         13.03         3.40 o
   0   2   6      16851.34      15399.58       124.01 o
   1   2   6          0.93         -0.72         3.29 o
   2   2   6       3928.73       3688.20       105.39 o
   3   2   6         25.38         21.98        10.10 o
   4   2   6        284.63        321.17        15.31 o
   5   2   6         20.17         28.61         6.56 o
   6   2   6        385.75        323.47        19.09 o
  -7   3   6         14.40         16.80         6.26 o
  -6   3   6         70.46         55.91         6.90 o
  -5   3   6        217.12        217.67        28.46 o
  -4   3   6          6.87          6.19         3.24 o
  -3   3   6       4451.49       4038.71       118.43 o
  -2   3   6        297.48        302.70        21.16 o
  -1   3   6      11577.09      12560.70       258.62 o
   0   3   6          1.41          2.64         3.15 o
   1   3   6         50.57         47.53         6.03 o
   2   3   6         24.10         22.19         9.38 o
   3   3   6       2324.66       2468.45       108.72 o
   4   3   6         13.25          7.65         3.53 o
   5   3   6        664.54        685.46        28.53 o
   6   3   6          0.01          3.40         2.76 o
  -6   4   6         31.13         35.16         9.22 o
  -5   4   6         94.21         97.88        18.20 o
  -4   4   6         80.22         73.51        16.66 o
  -3   4   6        162.92        140.98        24.23 o
  -2   4   6       2395.45       2160.93        64.68 o
  -1   4   6        161.60        138.93        11.81 o
   0   4   6       1969.45       1979.40        55.67 o
   1   4   6        144.99        130.73        14.99 o
   2   4   6       1973.81       1809.11       104.80 o
   3   4   6          0.37          2.49         3.10 o
   4   4   6        181.31        173.74        14.04 o
   5   4   6          0.13         -2.38         6.20 o
   6   4   6          0.26          0.68         3.44 o
  -6   5   6        222.11        185.24        13.59 o
  -5   5   6       1181.59       1096.77        49.88 o
  -4   5   6        525.00        488.85        23.87 o
  -3   5   6          0.84          0.05         3.46 o
  -2   5   6         32.11         31.45        13.69 o
  -1   5   6         17.80          2.93         6.71 o
   0   5   6        158.92        148.95        17.32 o
   1   5   6        675.39        611.92        35.75 o
   2   5   6        212.40        212.38        15.33 o
   3   5   6         79.28         88.14        15.83 o
   4   5   6          9.29         10.89         5.60 o
   5   5   6         17.95         21.30         8.13 o
  -6   6   6        117.19         98.94        12.79 o
  -5   6   6        552.23        448.90        31.70 o
  -4   6   6       1542.00       1366.59        57.05 o
  -3   6   6        933.59        819.06        44.60 o
  -2   6   6        568.97        571.91        24.73 o
  -1   6   6       1078.51       1037.78        45.00 o
   0   6   6        146.79        124.86        16.67 o
   1   6   6         18.19         11.67         7.30 o
   2   6   6        133.78        134.88        13.40 o
   3   6   6         62.95         69.60        14.80 o
   4   6   6        144.20        111.08        16.07 o
   5   6   6         25.35         29.30         6.58 o
  -5   7   6        268.99        211.15        12.94 o
  -4   7   6         65.55         46.28         6.78 o
  -3   7   6         70.41         65.83        12.81 o
  -2   7   6        660.80        671.74        27.94 o
  -1   7   6        277.39        255.28        22.53 o
   0   7   6        402.14        387.86        31.05 o
   1   7   6        577.39        527.02        26.14 o
   2   7   6        281.86        272.46        19.08 o
   3   7   6        174.95        183.44        21.00 o
   4   7   6          3.22          6.33         4.40 o
  -4   8   6          5.32          7.66         4.93 o
  -3   8   6        318.42        291.05        25.13 o
  -2   8   6         91.06         80.97         9.21 o
  -1   8   6        132.57        106.47        11.03 o
   0   8   6        237.00        178.98        20.77 o
   1   8   6        154.15        143.43        16.53 o
   2   8   6         51.71         46.42        10.13 o
   3   8   6         40.09         24.59         6.60 o
  -3   9   6        415.05        351.03        21.66 o
  -2   9   6        298.58        212.05        18.58 o
   0   9   6         91.90         63.41        10.61 o
   1   9   6          0.60          0.63         3.13 o
  -2  -9   7          0.51          0.40         2.31 o
  -1  -9   7        365.04        381.34        17.67 o
   0  -9   7         39.46        117.04        11.12 o
   1  -9   7        230.47        231.80        17.22 o
   2  -9   7         76.45         76.13        11.14 o
   3  -9   7          9.32          4.44         3.29 o
  -3  -8   7         30.71         81.81        11.20 o
  -2  -8   7          7.73         54.63        18.83 o
  -1  -8   7          2.75          1.25         2.85 o
   0  -8   7        320.70        358.59        19.40 o
   1  -8   7        195.44        187.81        12.59 o
   2  -8   7         14.42         13.10         3.42 o
   3  -8   7        357.06        374.10        19.74 o
   4  -8   7         18.56         15.23         4.51 o
  -4  -7   7         30.15         37.93         5.13 o
  -3  -7   7        582.32        606.29        22.63 o
  -2  -7   7        563.01        754.15        26.96 o
  -1  -7   7        128.10        187.91        14.28 o
   0  -7   7        346.55        398.26        30.33 o
   1  -7   7        293.42        290.05        17.26 o
   2  -7   7          8.05          4.77         3.29 o
   3  -7   7          6.17          4.07         4.22 o
   4  -7   7         79.81         77.20         9.94 o
   5  -7   7         19.92         24.63         8.36 o
  -5  -6   7         14.55         12.31         4.78 o
  -4  -6   7         52.82         56.86         7.09 o
  -3  -6   7          9.63         12.88         4.21 o
  -2  -6   7        310.80        351.35        25.26 o
  -1  -6   7        276.99        286.14        21.92 o
   0  -6   7        292.59        243.38        12.85 o
   1  -6   7       1227.06       1118.39        69.63 o
   2  -6   7        115.29        103.72        10.84 o
   3  -6   7        524.23        411.93        17.68 o
   4  -6   7          4.41          4.55         2.90 o
   5  -6   7         59.94         46.31        11.41 o
  -6  -5   7         32.59         35.29         7.35 o
  -5  -5   7         31.60         33.69         7.99 o
  -4  -5   7        587.72        651.49        35.39 o
  -3  -5   7         81.06         86.70         9.00 o
  -2  -5   7        958.28        972.97        59.37 o
  -1  -5   7         97.32         87.88        15.61 o
   0  -5   7          0.01          0.21         2.81 o
   1  -5   7        188.08        187.61        15.58 o
   2  -5   7        159.50        154.78        13.44 o
   3  -5   7         83.30         57.59         6.75 o
   4  -5   7        807.75        774.99        22.57 o
   5  -5   7         12.95         16.67         6.26 o
   6  -5   7        140.58        229.82        94.80 o
  -6  -4   7        124.33        115.49        14.66 o
  -5  -4   7          3.91         -0.81         5.03 o
  -4  -4   7        151.11        171.67        18.96 o
  -3  -4   7        524.71        514.29        41.89 o
  -2  -4   7        184.50        187.33        21.86 o
  -1  -4   7       6442.59       7215.30       124.24 o
   0  -4   7       2529.67       2654.36        74.76 o
   1  -4   7       2858.87       2724.32        43.89 o
   2  -4   7          6.16         10.79         4.39 o
   3  -4   7         12.29          6.98         6.79 o
   4  -4   7        312.96        289.04        15.41 o
   5  -4   7         79.14         60.64         9.71 o
   6  -4   7        368.19        297.48        39.94 o
  -6  -3   7        153.00        148.46        12.46 o
  -5  -3   7         39.35         52.52         8.55 o
  -4  -3   7        115.85        109.36        10.63 o
  -3  -3   7          0.92         -2.49         5.97 o
  -2  -3   7        269.19        260.32        25.10 o
  -1  -3   7       1267.99       1317.45        53.29 o
   0  -3   7       2119.36       2243.47        69.84 o
   1  -3   7       3774.36       3890.20       114.09 o
   2  -3   7       8326.15       8288.87        92.73 o
   3  -3   7       2405.37       2747.04       287.63 o
   4  -3   7        596.07        535.45        26.87 o
   5  -3   7        153.15        148.36        11.41 o
   6  -3   7         12.92          8.64         3.54 o
   7  -3   7         23.56         25.15         6.69 o
  -7  -2   7          0.63          1.59         4.65 o
  -6  -2   7        641.63        528.78        21.60 o
  -5  -2   7        294.02        271.10        17.77 o
  -4  -2   7       1905.74       1931.35        42.84 o
  -3  -2   7       1402.29       1142.57        55.20 o
  -2  -2   7         46.70         82.02        14.19 o
  -1  -2   7         92.31         73.00        12.65 o
   0  -2   7        758.78        915.50        50.12 o
   1  -2   7        280.30        302.68        20.75 o
   2  -2   7        915.18        914.64        24.92 o
   3  -2   7        552.86        510.47        26.32 o
   4  -2   7        563.60        507.03        40.28 o
   5  -2   7        654.52        590.54        22.79 o
   6  -2   7         11.27         15.97         7.21 o
   7  -2   7         50.47         47.57         9.59 o
  -7  -1   7         39.20         46.32         6.49 o
  -6  -1   7        204.94        192.37        16.38 o
  -5  -1   7        399.11        440.36        22.99 o
  -4  -1   7         11.39          7.78         5.55 o
  -3  -1   7       1942.77       1772.86        81.99 o
  -2  -1   7       1192.75       1218.54        32.44 o
  -1  -1   7      14068.00      17358.36       190.02 o
   0  -1   7       4139.34       2319.94        81.14 o
   1  -1   7      27784.37      27705.25       667.23 o
   2  -1   7       1323.44       1224.19        37.98 o
   3  -1   7        660.92        645.24        29.07 o
   4  -1   7         30.00         41.05        10.80 o
   5  -1   7        308.54        276.82        12.84 o
   6  -1   7          1.21         -3.88         7.53 o
   7  -1   7        161.23        145.65        15.69 o
  -7   0   7         12.67          9.26         2.98 o
  -6   0   7       1430.55       1259.21        41.66 o
  -5   0   7        142.59        107.81        10.03 o
  -4   0   7        640.66        538.09        36.17 o
  -3   0   7        442.48        403.03        20.19 o
  -2   0   7       1616.43       1619.14        58.86 o
  -1   0   7          1.38          0.14         2.30 o
   0   0   7         33.93         45.35         8.83 o
   1   0   7        213.01        167.41        11.52 o
   2   0   7        801.79        758.80        32.45 o
   3   0   7        896.99        799.81        47.62 o
   4   0   7       2442.79       2353.38       105.91 o
   5   0   7        118.49        115.11         9.41 o
   6   0   7         22.62         16.18         5.41 o
   7   0   7          1.28          0.08         3.57 o
  -7   1   7         10.91         11.80         3.15 o
  -6   1   7         39.66         26.88        10.67 o
  -5   1   7       2254.86       2012.59        51.08 o
  -4   1   7        158.78        138.20        13.90 o
  -3   1   7       5518.20       5073.91        72.00 o
  -2   1   7        482.69        498.01        18.96 o
  -1   1   7       7821.32       8481.14       101.24 o
   0   1   7        134.14        108.06        12.49 o
   1   1   7        701.74        688.85        48.80 o
   2   1   7         47.71         19.28         8.71 o
   3   1   7        235.88        254.57        37.04 o
   4   1   7         18.30         18.46         3.89 o
   5   1   7        596.40        576.16        34.03 o
   6   1   7         37.91         32.62         6.62 o
   7   1   7         82.55         60.70         9.12 o
  -7   2   7          1.31          0.50         2.90 o
  -6   2   7        277.04        261.37        17.18 o
  -5   2   7         48.28         45.92         7.37 o
  -4   2   7          2.82         13.13        12.53 o
  -3   2   7          0.16         -1.14         3.20 o
  -2   2   7       9970.79      10162.02       156.25 o
  -1   2   7          7.20          5.82         5.74 o
   0   2   7       7384.72       7427.76        93.16 o
   1   2   7         47.00         34.20         6.05 o
   2   2   7        845.23        705.33        50.84 o
   3   2   7         17.09          1.89         7.48 o
   4   2   7        564.07        593.73        25.90 o
   5   2   7        172.03        175.71        15.12 o
   6   2   7        120.60         97.30        10.02 o
  -7   3   7        115.82        101.62        11.63 o
  -6   3   7         12.22          7.70         3.20 o
  -5   3   7         22.44         22.07         7.87 o
  -4   3   7         32.71         29.67         5.81 o
  -3   3   7       2982.01       2839.60       103.90 o
  -2   3   7         33.25         26.82         5.74 o
  -1   3   7       1462.55       1647.90        49.01 o
   0   3   7         26.55         17.54         4.72 o
   1   3   7          2.51          1.79         2.55 o
   2   3   7         19.56         16.53         8.57 o
   3   3   7       1170.11       1207.02        81.64 o
   4   3   7          0.11         -0.65         5.15 o
   5   3   7          8.46         12.83         4.31 o
   6   3   7         29.47         30.89         7.19 o
  -6   4   7         82.80         74.29         8.94 o
  -5   4   7         38.11         37.45        17.19 o
  -4   4   7       1330.54       1387.45        40.14 o
  -3   4   7         54.43         36.42        13.13 o
  -2   4   7       3701.28       3300.33       108.22 o
  -1   4   7        145.28        141.98        12.87 o
   0   4   7       9209.50       9143.95       128.93 o
   1   4   7         27.17         18.17         5.46 o
   2   4   7         19.62         22.55        18.80 o
   3   4   7          0.53          3.85         4.11 o
   4   4   7         16.60          9.69         4.03 o
   5   4   7          0.10          1.51         3.81 o
  -6   5   7        168.00        151.91        18.07 o
  -5   5   7        618.90        585.16        35.04 o
  -4   5   7        150.54        131.01        12.61 o
  -3   5   7        152.11        162.25        11.12 o
  -2   5   7         71.14         63.45         7.68 o
  -1   5   7       1583.72       1579.82        63.91 o
   0   5   7        218.20        181.85        20.10 o
   1   5   7       1225.71       1144.02        65.12 o
   2   5   7        116.99        123.15        12.32 o
   3   5   7        206.28        206.29        23.57 o
   4   5   7          0.84         -3.32         4.14 o
   5   5   7          0.26         -0.22         4.69 o
  -6   6   7         60.37         51.38         9.47 o
  -5   6   7        300.65        248.86        23.52 o
  -4   6   7        409.59        385.51        30.91 o
  -3   6   7        518.77        403.96        44.60 o
  -2   6   7       1304.98       1209.52        37.77 o
  -1   6   7        506.81        486.44        28.73 o
   0   6   7       1620.63       1389.24        57.68 o
   1   6   7         50.75         44.99        11.01 o
   2   6   7          0.51          6.35         4.43 o
   3   6   7         44.80         44.65        11.89 o
   4   6   7          8.83          5.37         5.14 o
   5   6   7         16.49         22.50         5.28 o
  -5   7   7         45.23         29.27         4.78 o
  -4   7   7        124.33         99.78        10.51 o
  -3   7   7        345.58        317.34        28.48 o
  -2   7   7        161.60        125.32        12.42 o
  -1   7   7          1.95          7.09         3.86 o
   0   7   7        288.76        230.17        24.61 o
   1   7   7          0.97          0.98         4.18 o
   2   7   7         69.63         58.64        11.87 o
   3   7   7          2.38          1.97         5.20 o
   4   7   7          0.94         -2.89         4.21 o
  -4   8   7        468.02        383.67        24.92 o
  -3   8   7         81.93         63.70        12.31 o
  -2   8   7         27.49         10.66         3.12 o
  -1   8   7         77.41         64.45         8.34 o
   0   8   7         11.51          8.67         4.95 o
   1   8   7         21.19         11.25        11.38 o
   2   8   7        186.13        153.77        17.49 o
   3   8   7         54.59         56.34         9.23 o
  -3   9   7         19.69         11.32         4.09 o
  -2   9   7        378.29        266.27        19.66 o
  -1   9   7         95.30         52.09         8.53 o
   0   9   7         49.36         28.64         7.01 o
   1   9   7          0.26          6.27         4.18 o
  -2  -9   8         17.52         16.81         5.81 o
  -1  -9   8         90.10        113.73        10.56 o
   0  -9   8        139.68        143.32        11.69 o
   1  -9   8        110.88         85.10        12.28 o
   2  -9   8          9.07          4.45         2.64 o
   3  -9   8         37.88         19.69         5.76 o
  -3  -8   8          3.81         10.24         4.74 o
  -2  -8   8        181.96        173.43        12.41 o
  -1  -8   8          4.96          6.27         3.39 o
   0  -8   8        882.90        823.14        29.50 o
   1  -8   8        171.44        172.86        10.94 o
   2  -8   8          2.13          0.28         2.96 o
   3  -8   8        401.46        409.54        20.83 o
   4  -8   8         28.08         23.14         5.09 o
  -4  -7   8         57.71         54.91         9.18 o
  -3  -7   8         39.86         90.31        14.22 o
  -2  -7   8        300.11        391.68        19.88 o
  -1  -7   8         28.01         32.61         6.38 o
   0  -7   8         77.63         61.13         8.31 o
   1  -7   8         39.11         43.09         5.48 o
   2  -7   8         40.55         31.54         4.72 o
   3  -7   8         45.02         37.53         5.70 o
   4  -7   8        308.47        317.87        19.58 o
   5  -7   8         18.24         18.49         7.91 o
  -5  -6   8          0.04         -0.73         3.44 o
  -4  -6   8        480.72        458.84        19.74 o
  -3  -6   8        144.99        151.87        17.08 o
  -2  -6   8       1061.03       1125.56        32.55 o
  -1  -6   8        550.86        546.92        22.00 o
   0  -6   8          0.55          2.35         2.10 o
   1  -6   8       1253.28       1127.66        65.34 o
   2  -6   8         83.83         65.62         6.72 o
   3  -6   8        198.52        138.17        10.66 o
   4  -6   8        112.18        109.01        12.11 o
   5  -6   8         15.28          4.18         7.71 o
  -6  -5   8         23.86         25.65         6.21 o
  -5  -5   8          0.10          4.43         4.25 o
  -4  -5   8        328.42        389.97        27.74 o
  -3  -5   8        683.74        743.80        26.13 o
  -2  -5   8         30.99         30.15         7.04 o
  -1  -5   8        146.21        118.68        14.67 o
   0  -5   8        146.77        123.98        14.90 o
   1  -5   8         82.59         58.46         8.93 o
   2  -5   8        495.53        443.64        27.47 o
   3  -5   8         99.25         72.50         6.31 o
   4  -5   8        739.47        670.65        24.30 o
   5  -5   8          4.03          1.52         3.57 o
   6  -5   8        147.40        224.70       107.66 o
  -6  -4   8         69.16         67.26        11.08 o
  -5  -4   8         29.42         35.22         8.92 o
  -4  -4   8         91.42         93.37        14.16 o
  -3  -4   8        747.33        803.91        26.05 o
  -2  -4   8       1597.71       1676.31        68.72 o
  -1  -4   8       3843.71       4023.63       101.28 o
   0  -4   8        352.80        294.37        16.65 o
   1  -4   8         98.99         71.49         7.63 o
   2  -4   8        418.41        403.12        29.30 o
   3  -4   8          1.85          2.98         9.34 o
   4  -4   8        595.22        515.12        26.10 o
   5  -4   8        180.31        155.07        11.42 o
   6  -4   8         36.52         18.94         4.90 o
  -6  -3   8         69.45         63.20         7.22 o
  -5  -3   8        636.54        616.04        26.75 o
  -4  -3   8        102.90        107.10        10.88 o
  -3  -3   8          0.47         -1.03         6.60 o
  -2  -3   8         93.16         90.61        16.08 o
  -1  -3   8         26.06         35.54        10.14 o
   0  -3   8       2797.13       2769.93        56.19 o
   1  -3   8       2105.26       2029.48        57.08 o
   2  -3   8       2990.60       2807.99        66.29 o
   3  -3   8          9.99         17.24         4.85 o
   4  -3   8        221.74        204.54        24.05 o
   5  -3   8        312.09        307.43        19.83 o
   6  -3   8          0.18         -2.68         3.66 o
   7  -3   8         24.67         25.91         6.31 o
  -7  -2   8          3.16          7.01         4.78 o
  -6  -2   8          0.85          3.65        12.54 o
  -5  -2   8        266.28        252.95        17.42 o
  -4  -2   8       1048.74       1015.34        35.95 o
  -3  -2   8       1344.87       1104.93        56.39 o
  -2  -2   8       2975.19       3163.31        81.08 o
  -1  -2   8        330.70        327.58        28.68 o
   0  -2   8        522.57        506.91        41.62 o
   1  -2   8          1.52          2.74         3.21 o
   2  -2   8       6341.46       6463.35       102.41 o
   3  -2   8        957.20        821.02        33.92 o
   4  -2   8        754.71        689.47        26.52 o
   5  -2   8        216.20        207.12        16.46 o
   6  -2   8         97.37         74.81        12.93 o
   7  -2   8         46.96         45.86         8.95 o
  -7  -1   8          6.26          5.64         4.64 o
  -6  -1   8        192.10        190.32        16.09 o
  -5  -1   8       1361.76       1211.01        39.11 o
  -4  -1   8        118.52        101.28        16.85 o
  -3  -1   8         74.59         45.81        10.03 o
  -2  -1   8       1305.44       1387.97        39.11 o
  -1  -1   8        757.23        850.58        47.84 o
   0  -1   8       3616.52       2035.66        81.69 o
   1  -1   8         95.85         69.01         8.58 o
   2  -1   8        469.43        434.59        22.28 o
   3  -1   8        299.67        299.49        26.10 o
   4  -1   8         59.82         64.39        10.56 o
   5  -1   8          4.49          5.61         2.53 o
   6  -1   8          1.86         -1.46         4.43 o
   7  -1   8          2.24          2.39         3.67 o
  -7   0   8         61.18         53.61         8.63 o
  -6   0   8        203.57        199.48        16.61 o
  -5   0   8        609.12        543.93        27.11 o
  -4   0   8       2356.15       2059.83        71.56 o
  -3   0   8        320.13        293.13        18.14 o
  -2   0   8        449.00        522.76        33.41 o
  -1   0   8        240.46        188.45        23.00 o
   0   0   8       5449.06       6978.74       144.71 o
   1   0   8       2290.82       1879.01        53.91 o
   2   0   8      11125.49      10556.79       146.98 o
   3   0   8       1613.52       1409.85       144.74 o
   4   0   8        947.72        921.95        31.06 o
   5   0   8         19.37         18.07         4.61 o
   6   0   8          1.07          1.43         4.61 o
   7   0   8          8.89          7.32         3.65 o
  -7   1   8        204.55        193.83        19.56 o
  -6   1   8          1.66          5.24         3.68 o
  -5   1   8       5086.67       4431.18        98.94 o
  -4   1   8        292.15        311.11        35.70 o
  -3   1   8       8998.16       7872.42        97.37 o
  -2   1   8        911.65        874.49        28.93 o
  -1   1   8      11229.26      13577.76       944.98 o
   0   1   8        207.36        186.78        16.11 o
   1   1   8         88.29         51.36         9.60 o
   2   1   8         25.16         28.28        10.69 o
   3   1   8       2901.52       2865.28       106.68 o
   4   1   8         74.43         50.55         6.79 o
   5   1   8       2306.94       2058.55        41.13 o
   6   1   8         38.90         34.58        11.05 o
  -7   2   8          0.19          2.32         4.05 o
  -6   2   8        691.88        645.59        20.81 o
  -5   2   8          3.39         -0.62         3.20 o
  -4   2   8        596.69        558.20        32.50 o
  -3   2   8          4.59          0.60         3.36 o
  -2   2   8       2115.40       2218.78        78.64 o
  -1   2   8        108.91        104.65        12.07 o
   0   2   8       2197.25       1849.12        58.05 o
   1   2   8         52.18         32.49         5.89 o
   2   2   8       1130.80        992.81        56.61 o
   3   2   8        129.53         96.92        19.94 o
   4   2   8        215.73        194.39        15.85 o
   5   2   8         78.99         62.10         9.33 o
   6   2   8         14.51         20.54         4.89 o
  -6   3   8          0.24         -3.41         3.41 o
  -5   3   8       2407.35       2288.61        77.54 o
  -4   3   8         61.48         59.70         8.35 o
  -3   3   8        785.66        724.49        55.09 o
  -2   3   8          1.66         -2.14         4.26 o
  -1   3   8         76.55         99.19        13.15 o
   0   3   8         49.36         46.59         9.20 o
   1   3   8       3099.49       2609.99       179.13 o
   2   3   8         10.47          2.97         6.65 o
   3   3   8        135.52        110.85         9.30 o
   4   3   8          0.31         -1.74         3.74 o
   5   3   8         61.86         53.03        11.44 o
   6   3   8         52.64         41.54         8.40 o
  -6   4   8        136.71        126.99        11.56 o
  -5   4   8         68.86         64.36        12.67 o
  -4   4   8        504.06        507.83        19.76 o
  -3   4   8        144.55        129.33        11.83 o
  -2   4   8       3901.80       3239.44       112.61 o
  -1   4   8        202.24        169.81        14.79 o
   0   4   8        110.72        114.78        15.46 o
   1   4   8          6.06          3.06         7.18 o
   2   4   8         21.74          8.74         9.68 o
   3   4   8         43.62         39.18         7.35 o
   4   4   8        146.86        112.18        11.85 o
   5   4   8         30.77         30.98         5.74 o
  -6   5   8         70.65         65.12        11.77 o
  -5   5   8        422.83        375.08        26.74 o
  -4   5   8          0.75          0.73         4.24 o
  -3   5   8          4.15          3.96         2.41 o
  -2   5   8        419.37        362.06        17.04 o
  -1   5   8       3232.82       2673.71        57.45 o
   0   5   8        246.50        188.09        12.62 o
   1   5   8       3142.98       2824.42        83.58 o
   2   5   8         98.98         78.17        10.10 o
   3   5   8        654.66        559.20        39.12 o
   4   5   8          0.02         -1.09         3.35 o
   5   5   8         10.44         14.61         5.40 o
  -6   6   8        907.63        790.35        33.01 o
  -5   6   8        184.70        165.88        19.23 o
  -4   6   8        835.46        752.39        43.08 o
  -3   6   8        372.38        316.70        20.03 o
  -2   6   8         42.39         39.23         6.19 o
  -1   6   8          3.77          3.73         2.68 o
   0   6   8        661.95        496.26        36.56 o
   1   6   8        339.62        269.24        28.23 o
   2   6   8        220.51        170.48        15.64 o
   3   6   8         44.83         45.94        12.34 o
   4   6   8          3.75         14.62         7.38 o
  -5   7   8          7.68          0.28         2.05 o
  -4   7   8        138.83        114.26        16.67 o
  -3   7   8        230.64        207.03        23.40 o
  -2   7   8         94.88         69.64         7.54 o
  -1   7   8        805.07        596.68        48.71 o
   0   7   8        244.75        163.59        20.89 o
   1   7   8        962.32        760.91        97.29 o
   2   7   8          9.05         -2.09         4.81 o
   3   7   8         20.32         17.89         6.55 o
   4   7   8         22.26         24.73         6.12 o
  -4   8   8         85.51         70.76        10.29 o
  -3   8   8         22.89         18.27         6.64 o
  -2   8   8         88.92         67.74         8.48 o
  -1   8   8          6.73          4.14         3.10 o
   0   8   8          0.57         -2.72         3.27 o
   1   8   8          1.77         -2.04         3.64 o
   2   8   8        150.76        147.64        16.62 o
  -2   9   8        184.76        127.41        12.33 o
  -1   9   8         87.99         52.12         8.23 o
   0   9   8         12.96         15.74         4.79 o
   1   9   8          0.90          5.29         3.09 o
  -2  -9   9         87.48         84.43         8.48 o
  -1  -9   9        124.13        108.97        10.64 o
   0  -9   9         94.01         70.08         8.57 o
   1  -9   9          1.52          2.10         3.89 o
   2  -9   9         22.55          9.15         6.39 o
   3  -9   9          5.41          4.75         2.73 o
  -3  -8   9          0.01         -1.62         2.84 o
  -2  -8   9        242.38        244.09        14.87 o
  -1  -8   9         32.04         20.73         4.99 o
   0  -8   9         65.68         93.44        11.04 o
   1  -8   9        342.70        309.28        14.66 o
   2  -8   9        395.05        363.87        19.29 o
   3  -8   9        129.16        119.88        16.82 o
   4  -8   9         10.52          3.31         4.41 o
  -4  -7   9        114.94         88.13        10.12 o
  -3  -7   9         78.77         58.29        10.72 o
  -2  -7   9        272.04        302.11        17.68 o
  -1  -7   9         39.59         21.80         4.97 o
   0  -7   9         73.96         59.29         8.16 o
   1  -7   9         44.92         28.00        10.39 o
   2  -7   9        178.22        167.22        14.04 o
   3  -7   9         37.55         33.58         9.59 o
   4  -7   9        483.63        497.62        31.17 o
   5  -7   9        131.53        105.92        15.28 o
  -5  -6   9          0.00          0.78         2.94 o
  -4  -6   9        171.10        169.32        12.16 o
  -3  -6   9        111.58        111.51        15.63 o
  -2  -6   9          0.52          7.48         8.36 o
  -1  -6   9       1169.68       1153.75        41.40 o
   0  -6   9          8.59          8.82         3.68 o
   1  -6   9       1605.62       1455.15        44.85 o
   2  -6   9        314.26        309.90        15.13 o
   3  -6   9         53.53         36.15         7.62 o
   4  -6   9          0.50          1.52         5.15 o
   5  -6   9         96.11         98.01        15.69 o
  -6  -5   9         60.49         43.96         7.49 o
  -5  -5   9         17.28         14.06         6.08 o
  -4  -5   9         79.45         67.77        12.07 o
  -3  -5   9        449.01        478.63        21.36 o
  -2  -5   9        230.61        239.43        14.74 o
  -1  -5   9         26.94         22.05        10.53 o
   0  -5   9        400.43        383.99        27.29 o
   1  -5   9         55.52         39.19         7.72 o
   2  -5   9       1737.71       1709.55        46.61 o
   3  -5   9         18.88         21.19         5.54 o
   4  -5   9        740.53        646.65        48.18 o
   5  -5   9         11.52          8.93         7.28 o
   6  -5   9         66.29        228.02        23.63 o
  -6  -4   9         53.01         39.32         7.13 o
  -5  -4   9        184.72        176.77        20.14 o
  -4  -4   9        295.13        268.49        24.19 o
  -3  -4   9       1012.31       1077.41        31.05 o
  -2  -4   9        270.20        217.20        26.61 o
   0  -4   9         97.11         96.86        12.98 o
   1  -4   9        257.59        256.20        17.29 o
   2  -4   9         20.80         20.06        13.85 o
   3  -4   9         76.44         51.23         6.68 o
   4  -4   9         93.62         87.63        16.73 o
   5  -4   9        488.56        506.71        24.76 o
   6  -4   9          4.93         90.82       107.60 o
  -6  -3   9         33.87         38.22         6.65 o
  -5  -3   9         72.67         59.40         8.81 o
  -4  -3   9         14.54         11.26         4.36 o
  -3  -3   9          3.30          9.36         5.53 o
  -2  -3   9        446.80        424.40        36.53 o
  -1  -3   9       5342.09       5521.12       128.70 o
   0  -3   9       3229.43       2881.39       101.08 o
   1  -3   9       2538.99       2290.49       118.78 o
   2  -3   9        749.83        636.39        44.71 o
   3  -3   9        212.80        213.00        22.61 o
   4  -3   9         10.97          6.61         5.42 o
   5  -3   9        297.49        272.55        19.19 o
   6  -3   9         20.24         21.82         7.23 o
  -7  -2   9         49.12         33.83         6.53 o
  -6  -2   9        522.37        435.75        22.92 o
  -5  -2   9        163.34        147.30        13.98 o
  -4  -2   9        620.73        616.93        26.22 o
  -3  -2   9        722.47        617.69        44.74 o
  -2  -2   9       1546.58       1593.60        63.02 o
  -1  -2   9        117.84         94.38        17.81 o
   0  -2   9        318.12        233.10        30.68 o
   1  -2   9         68.93         34.55        12.12 o
   2  -2   9         26.70         10.18         3.56 o
   3  -2   9        559.96        451.96        32.69 o
   4  -2   9       1144.52       1054.26        60.64 o
   5  -2   9        391.87        381.34        18.01 o
   6  -2   9         48.93         43.77        10.48 o
   7  -2   9         15.33         16.30         5.51 o
  -7  -1   9         12.12          8.29         3.09 o
  -6  -1   9          3.02          3.23         3.91 o
  -5  -1   9        180.96        146.16        14.00 o
  -4  -1   9        463.52        454.66        30.09 o
  -3  -1   9       5621.25       4793.75       124.74 o
  -2  -1   9       1638.25       1705.38        48.29 o
  -1  -1   9       2864.15       3093.67       102.04 o
   0  -1   9       2077.13       1821.67        81.25 o
   1  -1   9       1551.50       1625.86        76.32 o
   2  -1   9          4.20         11.64        17.10 o
   3  -1   9       1506.44       1346.91        54.41 o
   4  -1   9         11.46          5.94         4.26 o
   5  -1   9         58.51         55.63         6.80 o
   6  -1   9         38.07         24.48         8.46 o
   7  -1   9         63.90         44.50         8.22 o
  -7   0   9         34.99         26.90         4.64 o
  -6   0   9         95.06         86.63        14.61 o
  -5   0   9        409.82        380.53        30.04 o
  -4   0   9        174.09        169.66        14.81 o
  -3   0   9         11.73         10.63         4.74 o
  -2   0   9         10.18          4.10         4.04 o
  -1   0   9        937.39        932.12        54.85 o
   0   0   9       3755.63       4505.84       117.41 o
   1   0   9       2311.04       1815.37        58.84 o
   2   0   9       5914.46       5273.14        91.05 o
   3   0   9        669.32        544.45        54.88 o
   4   0   9        187.39        172.83        24.28 o
   5   0   9         94.76         88.73         8.89 o
   6   0   9         48.23         36.43         6.96 o
   7   0   9         98.43         90.16        10.56 o
  -7   1   9         73.97         61.65         9.69 o
  -6   1   9          2.63          2.72         3.61 o
  -5   1   9        159.73        124.06        17.15 o
  -4   1   9        180.21        165.32        14.87 o
  -3   1   9       1001.36        832.11        37.71 o
  -2   1   9        422.43        379.20        22.95 o
  -1   1   9       3632.93       4295.71       367.09 o
   0   1   9         35.42         31.02        10.67 o
   1   1   9        117.04         74.09        12.13 o
   2   1   9         83.28         62.40        11.68 o
   3   1   9        805.42        726.68        53.23 o
   4   1   9        360.68        313.70        16.05 o
   5   1   9        444.17        404.32        18.67 o
   6   1   9          0.79          2.20         3.35 o
  -7   2   9         36.25         45.55         8.87 o
  -6   2   9          0.49          3.78         4.70 o
  -5   2   9         91.34         70.55         9.93 o
  -4   2   9       4743.97       4156.82       443.82 o
  -3   2   9         61.50         54.31        15.24 o
  -2   2   9       6395.91       5946.69       138.05 o
  -1   2   9        133.66        124.14        13.83 o
   0   2   9       8981.19       7900.42        98.00 o
   1   2   9        148.16        111.46        10.41 o
   2   2   9        155.69        134.57        22.20 o
   3   2   9         51.46         61.26        16.79 o
   4   2   9          2.11         -1.96         4.61 o
   5   2   9          0.87          2.21         3.34 o
   6   2   9        305.89        250.57        20.91 o
  -6   3   9          1.74         11.47         7.04 o
  -5   3   9       2811.43       2653.67        80.73 o
  -4   3   9          1.60          2.03         3.25 o
  -3   3   9       1302.50       1149.62        72.30 o
  -2   3   9          1.05          2.89         3.44 o
  -1   3   9       1993.39       1789.83        48.27 o
   0   3   9          1.80         -3.29         3.29 o
   1   3   9       1242.76        956.09       132.80 o
   2   3   9          0.25         -4.38         5.51 o
   3   3   9       1926.62       1826.52        46.51 o
   4   3   9         28.70         14.06         3.42 o
   5   3   9          4.51          4.00         4.13 o
   6   3   9         22.55         19.04         5.62 o
  -6   4   9         67.34         73.56         8.65 o
  -5   4   9        139.70        125.01        17.00 o
  -4   4   9       2810.73       2480.98        43.99 o
  -3   4   9        167.59        132.76        12.13 o
  -2   4   9       3639.25       3127.12       116.43 o
  -1   4   9        186.73        166.28        15.70 o
   0   4   9       5353.55       5029.03       458.31 o
   1   4   9          0.43         -2.08         7.57 o
   2   4   9          0.31         -7.00         7.00 o
   3   4   9         40.25         40.14         7.58 o
   4   4   9        134.97        101.43        11.35 o
   5   4   9          9.28          7.36         5.50 o
  -6   5   9          8.10         11.37         6.04 o
  -5   5   9         30.29         19.69         5.33 o
  -4   5   9         35.25         28.49         5.96 o
  -3   5   9       1703.68       1577.88        35.44 o
  -2   5   9        375.34        306.35        26.83 o
  -1   5   9        868.55        668.40        69.34 o
   0   5   9        225.21        156.78        14.89 o
   1   5   9         94.34         59.60        13.06 o
   2   5   9         56.46         37.69         7.36 o
   3   5   9        179.91        145.37        20.18 o
   4   5   9         16.64         11.06         4.61 o
   5   5   9         52.13         47.64         8.10 o
  -5   6   9        215.58        188.76        20.20 o
  -4   6   9        672.58        557.25        24.33 o
  -3   6   9        185.90        161.75        13.95 o
  -2   6   9        554.94        480.83        36.01 o
  -1   6   9        274.94        213.49        14.42 o
   0   6   9       2084.03       1379.88        63.05 o
   1   6   9        274.13        169.43        22.61 o
   2   6   9        401.44        323.88        21.91 o
   3   6   9         69.14         54.26        11.06 o
   4   6   9         73.54         81.45        12.76 o
  -4   7   9        191.48        181.41        13.14 o
  -3   7   9        549.75        512.81        23.49 o
  -2   7   9        272.60        197.42        15.79 o
  -1   7   9        508.51        331.47        37.02 o
   0   7   9         88.68         36.40         9.97 o
   1   7   9          6.38         -1.42         4.75 o
   2   7   9        100.58         74.06         9.94 o
   3   7   9          2.11         -5.21         5.67 o
  -4   8   9          0.42          0.94         3.10 o
  -3   8   9         10.17          3.91         5.31 o
  -2   8   9         91.10         78.45         8.59 o
  -1   8   9         52.37         36.75         6.45 o
   0   8   9        137.16         86.46         9.53 o
   1   8   9         30.86         21.04         7.83 o
   2   8   9         22.23         33.03         8.10 o
  -2  -9  10        125.22         69.42        10.70 o
  -1  -9  10         46.70         23.65         5.31 o
   0  -9  10         25.79         17.92        12.48 o
   1  -9  10          0.26          0.23         3.55 o
   2  -9  10          3.24         -3.04         3.04 o
   3  -9  10        104.88         81.40        10.40 o
  -3  -8  10          8.41          1.04         2.92 o
  -2  -8  10        115.34         94.78        14.09 o
  -1  -8  10        185.12        180.92        13.85 o
   0  -8  10         12.74          8.86         3.84 o
   1  -8  10        330.83        298.28        26.95 o
   2  -8  10          5.29          9.03         5.52 o
   3  -8  10         92.93         80.38        19.03 o
   4  -8  10         83.61         68.02        11.14 o
  -4  -7  10         56.53         45.38         8.66 o
  -3  -7  10         14.07         12.12         5.01 o
  -2  -7  10        221.51        236.19        15.88 o
  -1  -7  10         20.98         21.23         5.06 o
   0  -7  10         14.76         18.24         4.93 o
   1  -7  10         21.88         15.34         4.59 o
   2  -7  10        148.48        155.66        13.42 o
   3  -7  10         62.67         51.29         8.47 o
   4  -7  10        254.85        317.58        27.61 o
   5  -7  10        176.50        229.88        20.51 o
  -5  -6  10          6.79         -2.28         3.81 o
  -4  -6  10         55.86         37.81         7.92 o
  -3  -6  10        149.01        165.61        19.19 o
  -2  -6  10        869.56        910.48        30.87 o
  -1  -6  10       1369.68       1352.96        39.57 o
   0  -6  10         40.28         46.43        13.65 o
   1  -6  10        851.50        748.59        38.89 o
   2  -6  10         50.55         39.68         6.80 o
   3  -6  10          5.69          5.83         4.23 o
   4  -6  10          0.98         -0.05         3.71 o
   5  -6  10        193.07        180.87        21.36 o
  -5  -5  10         93.05         84.12        12.15 o
  -4  -5  10         63.10         74.41        12.21 o
  -3  -5  10         30.57         27.33         8.16 o
  -2  -5  10        251.38        240.55        15.47 o
  -1  -5  10        448.86        396.54        22.73 o
   0  -5  10       1266.88       1058.76        47.70 o
   1  -5  10        266.79        268.72        25.58 o
   2  -5  10       4023.68       3870.63       306.38 o
   3  -5  10          6.75          2.53         3.69 o
   4  -5  10        451.66        458.10        37.12 o
   5  -5  10         34.37         38.43        11.49 o
  -6  -4  10         16.44         20.59         5.98 o
  -5  -4  10        273.78        246.91        23.46 o
  -4  -4  10          8.86          9.65         3.00 o
  -3  -4  10        923.88        846.43        28.55 o
  -2  -4  10        245.71        256.87        30.78 o
  -1  -4  10        129.66        105.49        19.64 o
   0  -4  10       1008.27        847.86        41.31 o
   1  -4  10        134.34        130.50        13.36 o
   2  -4  10         35.89         31.23        12.69 o
   3  -4  10        777.49        774.22        30.10 o
   4  -4  10        483.22        416.76        34.74 o
   5  -4  10        579.48        558.55        28.52 o
   6  -4  10          0.04         71.44        91.26 o
  -6  -3  10         31.96         30.41         8.56 o
  -5  -3  10        115.89         87.61        10.55 o
  -4  -3  10        109.54         78.43         9.52 o
  -3  -3  10        236.17        176.20        25.64 o
  -2  -3  10       1177.49       1051.11        61.82 o
  -1  -3  10         54.39         40.36        13.01 o
   0  -3  10       3078.60       2486.45       103.26 o
   1  -3  10         64.27         44.89        15.34 o
   2  -3  10        485.37        474.40        40.67 o
   3  -3  10       1244.85       1147.92        53.41 o
   4  -3  10         43.79         38.47        10.58 o
   5  -3  10          3.05          1.42         4.71 o
   6  -3  10         45.21         25.59         6.88 o
  -6  -2  10        131.01        108.44        10.88 o
  -5  -2  10        281.38        253.71        18.41 o
  -4  -2  10        569.63        531.40        25.18 o
  -3  -2  10        566.68        433.78        40.05 o
  -2  -2  10        536.68        648.73        43.99 o
  -1  -2  10        259.54        265.49        32.80 o
   0  -2  10       1235.75        607.32        54.40 o
   1  -2  10       1032.63        877.10        64.93 o
   2  -2  10        890.20        795.80        30.66 o
   3  -2  10       1587.13       1278.55        74.64 o
   4  -2  10        118.10        132.58        10.60 o
   5  -2  10         65.54         64.43         7.84 o
   6  -2  10         13.31          8.21         5.20 o
  -7  -1  10          7.02          2.36         4.03 o
  -6  -1  10        154.04        146.41        18.99 o
  -5  -1  10       2292.74       2204.15        73.90 o
  -4  -1  10       1128.04       1068.13        35.60 o
  -3  -1  10       2548.81       2076.36        87.32 o
  -2  -1  10       2234.72       2376.37        61.90 o
  -1  -1  10       9368.01       9549.74       195.48 o
   0  -1  10        594.05        535.25        45.89 o
   1  -1  10        737.37        696.12        32.63 o
   2  -1  10          3.35          2.63         4.83 o
   3  -1  10        206.16        139.99        14.78 o
   4  -1  10         13.21          4.31         3.30 o
   5  -1  10       1526.70       1397.83        57.30 o
   6  -1  10        259.40        203.40        21.13 o
   7  -1  10         72.36         64.94         8.97 o
  -7   0  10         10.63          0.16         4.41 o
  -6   0  10        159.20        174.04        20.80 o
  -5   0  10          0.62          1.49         4.09 o
  -4   0  10        360.50        314.70        25.70 o
  -3   0  10        562.16        469.80        64.83 o
  -2   0  10       4961.17       6339.55       668.53 o
  -1   0  10       2105.63       2378.18        89.33 o
   0   0  10       3596.50       3796.09       109.56 o
   1   0  10       1828.79       1483.93        44.90 o
   2   0  10        456.49        336.78        27.76 o
   3   0  10         11.24          6.49         5.21 o
   4   0  10        249.79        226.46        17.24 o
   5   0  10         65.29         52.26         7.12 o
   6   0  10          4.33          4.52         4.15 o
  -7   1  10        417.57        518.08        27.24 o
  -6   1  10          7.84          6.73         3.93 o
  -5   1  10         58.61         46.41        10.26 o
  -4   1  10        130.61        132.06        11.71 o
  -3   1  10       3388.74       3109.62        78.34 o
  -2   1  10        121.39        112.31        20.83 o
  -1   1  10          1.61         12.71         6.05 o
   0   1  10         75.16         63.46        14.77 o
   1   1  10        151.41        179.23        95.05 o
   2   1  10        189.09        167.24        23.56 o
   3   1  10       1817.67       1516.72        93.48 o
   4   1  10        205.07        173.69        15.12 o
   5   1  10        146.69        125.62        10.46 o
   6   1  10         13.13         10.07         3.68 o
  -7   2  10         37.88         40.92         7.29 o
  -6   2  10        147.90        122.85        14.89 o
  -5   2  10          5.41          1.96         3.77 o
  -4   2  10        360.80        363.27        20.75 o
  -3   2  10         70.95         72.91        18.62 o
  -2   2  10       3522.75       3034.01        76.29 o
  -1   2  10        177.20        148.52        20.66 o
   0   2  10       4511.17       4254.74        93.68 o
   1   2  10        149.01        123.00        13.50 o
   2   2  10        157.49        162.69        20.71 o
   3   2  10         50.21         45.64         6.32 o
   4   2  10        188.26        164.47        14.87 o
   5   2  10          3.26         -0.16         3.86 o
   6   2  10          0.88          2.48         5.06 o
  -6   3  10          6.48         15.61         6.77 o
  -5   3  10        416.61        375.06        29.93 o
  -4   3  10         34.83         22.28         5.46 o
  -3   3  10         74.08         59.90        12.30 o
  -2   3  10          2.19          5.41         3.24 o
  -1   3  10        224.62        182.32        24.13 o
   0   3  10          5.95          0.03         4.46 o
   1   3  10       3575.82       3348.90       210.35 o
   2   3  10         10.92         10.82         7.59 o
   3   3  10        239.54        199.82        20.41 o
   4   3  10         10.09          2.53         3.85 o
   5   3  10         79.95         79.55        13.20 o
   6   3  10          0.91          0.75         3.04 o
  -6   4  10       1575.53       1586.54       100.37 o
  -5   4  10         28.23         34.59         9.81 o
  -4   4  10       3221.11       2946.35        48.36 o
  -3   4  10         33.58         34.90         6.72 o
  -2   4  10       1352.44       1181.42        81.08 o
  -1   4  10         64.64         52.24        11.35 o
   0   4  10         22.08         23.80         6.74 o
   1   4  10         76.73         57.62        10.87 o
   2   4  10        177.98        135.72        18.57 o
   3   4  10         13.49          4.10         6.31 o
   4   4  10        132.30        120.34        11.61 o
   5   4  10          0.52         -3.86         3.86 o
  -6   5  10          0.00          0.11         4.34 o
  -5   5  10          3.99          6.97         4.22 o
  -4   5  10        165.05        130.59        12.08 o
  -3   5  10       1100.12        901.19        23.39 o
  -2   5  10        122.99        110.97        11.33 o
  -1   5  10       2932.06       2288.74       397.80 o
   0   5  10        124.57         81.25        23.35 o
   1   5  10       1404.04        913.81        52.58 o
   2   5  10         15.21          9.47         5.04 o
   3   5  10          1.75         -4.86         7.32 o
   4   5  10          8.60         13.34         4.48 o
   5   5  10        151.04        151.76        12.11 o
  -5   6  10        158.96        124.27        16.04 o
  -4   6  10       1248.58       1026.40        38.85 o
  -3   6  10         45.12         34.72         6.37 o
  -2   6  10          0.72          4.55         3.87 o
  -1   6  10        185.75        135.97        17.97 o
   0   6  10         31.12          6.85         4.46 o
   1   6  10         48.85         13.94         7.37 o
   2   6  10        171.17        155.41        29.93 o
   3   6  10         40.05         28.01         8.34 o
   4   6  10        486.56        516.70        61.29 o
  -4   7  10        246.18        229.26        20.96 o
  -3   7  10        457.15        392.28        19.89 o
  -2   7  10        442.58        303.87        19.52 o
  -1   7  10        202.75        132.12        13.35 o
   0   7  10         29.15          9.95         8.22 o
   1   7  10        338.37        218.20        44.37 o
   2   7  10         52.47         51.72         8.34 o
   3   7  10          1.71          3.16         4.80 o
  -3   8  10        111.30        106.79        13.54 o
  -2   8  10        227.25        198.36        17.51 o
  -1   8  10        190.48        149.05        16.43 o
   0   8  10        167.28        150.05        13.79 o
   1   8  10        155.04        161.12        11.98 o
   2   8  10          3.45         10.85         4.99 o
  -2  -9  11         59.22         34.75         7.79 o
  -1  -9  11         35.16         21.75         6.90 o
   0  -9  11         14.92          8.15         5.98 o
   1  -9  11          0.68         11.15         4.75 o
   2  -9  11         11.00          4.67         3.69 o
  -3  -8  11         52.38         37.28         8.74 o
  -2  -8  11        150.30        114.49        15.39 o
  -1  -8  11        312.05        276.00        24.78 o
   0  -8  11          0.30          0.71         3.70 o
   1  -8  11        215.09        203.89        21.90 o
   2  -8  11          3.71          0.64         3.46 o
   3  -8  11         71.03         73.61        13.07 o
   4  -8  11          0.36         -0.02         3.28 o
  -4  -7  11         36.92         21.34         4.07 o
  -3  -7  11          7.66         -2.76         5.34 o
  -2  -7  11          3.25          2.44         5.29 o
  -1  -7  11        102.53         87.57        10.33 o
   0  -7  11         56.56         39.36         7.28 o
   1  -7  11         12.69         19.04         4.48 o
   2  -7  11        194.48        183.69        14.61 o
   3  -7  11         16.64         18.56         4.44 o
   4  -7  11        160.39        170.80        20.58 o
   5  -7  11         25.07         47.42         8.70 o
  -5  -6  11         10.84          0.95         3.11 o
  -4  -6  11          7.80          3.16         4.34 o
  -3  -6  11        248.29        269.83        25.04 o
  -2  -6  11        158.66        154.75        13.54 o
  -1  -6  11       1201.00       1077.89        42.52 o
   0  -6  11        615.32        468.29        23.08 o
   1  -6  11         49.12         23.05        16.26 o
   2  -6  11          0.09          1.19         3.93 o
   3  -6  11          0.81          1.72         3.44 o
   4  -6  11          0.54          6.78         7.59 o
   5  -6  11         57.04         40.92        10.30 o
  -5  -5  11         45.89         40.76         9.34 o
  -4  -5  11         55.16         54.41        10.62 o
  -3  -5  11         88.39         80.40        13.78 o
  -2  -5  11         38.39         31.15         8.17 o
  -1  -5  11        523.00        480.77        21.79 o
   0  -5  11       1544.04       1287.49        40.95 o
   1  -5  11        245.78        211.10        34.44 o
   2  -5  11       1814.14       1652.83        84.14 o
   3  -5  11         23.94         16.15         7.20 o
   4  -5  11         44.55         28.46         9.85 o
   5  -5  11          5.97          0.14         5.37 o
   6  -5  11         19.64        163.78        16.77 o
  -6  -4  11        188.87        133.89        13.85 o
  -5  -4  11        269.31        270.06        24.59 o
  -4  -4  11        289.22        283.80        25.42 o
  -3  -4  11        645.10        609.95        25.32 o
  -2  -4  11         97.17         90.06        19.47 o
  -1  -4  11         32.23         31.63        10.03 o
   0  -4  11         58.40         33.45         8.78 o
   1  -4  11        195.06        159.41        15.54 o
   2  -4  11       1541.77       1393.20        80.22 o
   3  -4  11       1229.51       1153.70        54.93 o
   4  -4  11         68.11         46.39        12.26 o
   5  -4  11        327.04        345.82        31.23 o
   6  -4  11         15.30         -3.89         5.27 o
  -6  -3  11         74.64         67.20        11.19 o
  -5  -3  11         92.62         67.25         9.25 o
  -4  -3  11        290.02        257.59        18.11 o
  -3  -3  11        118.09         91.38         9.80 o
  -2  -3  11       2034.64       1750.36        86.09 o
  -1  -3  11        314.18        232.47        32.35 o
   0  -3  11       3092.79       2564.93       529.64 o
   1  -3  11        381.42        303.48        73.88 o
   2  -3  11        395.44        321.32        35.72 o
   3  -3  11        186.02        138.45        26.00 o
   4  -3  11         30.08         22.71         5.38 o
   5  -3  11          5.29         -1.21         9.43 o
   6  -3  11         28.29         14.73         5.39 o
  -6  -2  11        171.91        150.40        12.45 o
  -5  -2  11        594.19        538.00        37.50 o
  -4  -2  11        181.00        166.36        14.59 o
  -3  -2  11        377.42        293.94        35.39 o
  -2  -2  11        779.35        733.50        51.09 o
  -1  -2  11        519.66        405.45        43.43 o
   0  -2  11       1401.76        891.02        68.07 o
   1  -2  11       3042.48       2784.14        73.98 o
   2  -2  11       1970.82       1737.19        55.38 o
   3  -2  11       3334.43       2731.29       170.92 o
   4  -2  11       3494.93       3079.64        60.34 o
   5  -2  11        181.08        187.58        23.53 o
   6  -2  11         27.54         33.21         9.17 o
  -7  -1  11         27.67         21.02         4.80 o
  -6  -1  11        377.45        347.40        28.53 o
  -5  -1  11        436.35        373.48        21.84 o
  -4  -1  11       1141.21        970.19        48.51 o
  -3  -1  11       1294.09       1048.11        66.39 o
  -2  -1  11       2155.34       2282.44       181.19 o
  -1  -1  11         58.35         50.43        15.55 o
   0  -1  11        251.95        232.24        30.33 o
   1  -1  11        126.68         89.85         9.95 o
   2  -1  11         75.70         50.19        10.46 o
   3  -1  11         44.40         37.98        10.95 o
   4  -1  11        428.64        355.52        21.49 o
   5  -1  11         21.16         20.26         4.97 o
   6  -1  11        229.10        191.58        20.14 o
  -7   0  11         44.90         38.18         6.98 o
  -6   0  11         69.21         61.56         8.21 o
  -5   0  11         10.74         12.09         5.74 o
  -4   0  11       1578.06       1283.53        54.00 o
  -3   0  11       1611.73       1308.82        75.16 o
  -2   0  11       4020.87       4602.27       410.03 o
  -1   0  11       2342.15       2760.26        72.44 o
   0   0  11       1438.53       1581.18        72.07 o
   1   0  11        594.91        455.55        21.62 o
   2   0  11         74.71         46.20        16.82 o
   3   0  11         29.40         34.72        16.88 o
   4   0  11         73.21         57.24         9.37 o
   5   0  11         16.67          5.43         3.49 o
   6   0  11        105.46         84.09        13.19 o
  -7   1  11        110.94        134.57        12.95 o
  -6   1  11         33.73         28.41        10.93 o
  -5   1  11       2526.38       2210.60        56.07 o
  -4   1  11         90.08         67.19         7.37 o
  -3   1  11       1576.37       1425.26        56.56 o
  -2   1  11          2.38          6.52         4.23 o
  -1   1  11       2202.03       2950.10       175.84 o
   0   1  11        475.63        525.04        37.93 o
   1   1  11       6100.15       5437.17       139.10 o
   2   1  11        336.53        247.88        26.56 o
   3   1  11        456.17        375.28        27.10 o
   4   1  11         31.07         19.67         4.91 o
   5   1  11         88.34         65.89         7.61 o
   6   1  11         18.75         19.90         4.67 o
  -6   2  11        236.95        260.50        23.27 o
  -5   2  11         24.85         22.66         6.14 o
  -4   2  11        105.13         90.80        10.88 o
  -3   2  11        109.52         92.61        22.27 o
  -2   2  11       2912.90       2651.90        79.90 o
  -1   2  11        236.97        167.19        27.14 o
   0   2  11       2176.81       2159.69        96.77 o
   1   2  11         99.46         71.77        10.84 o
   2   2  11        142.84        108.05        21.91 o
   3   2  11          2.09          2.31         2.78 o
   4   2  11        111.07         92.81        13.86 o
   5   2  11         16.40         18.24         7.88 o
   6   2  11        212.94        213.46        17.25 o
  -6   3  11         17.73         26.65         7.89 o
  -5   3  11        835.71        782.53        42.16 o
  -4   3  11          1.79          5.06         8.24 o
  -3   3  11        229.19        213.09        15.39 o
  -2   3  11         17.46         23.88         8.55 o
  -1   3  11       7196.42       6095.87       264.37 o
   0   3  11         40.94         20.11         6.76 o
   1   3  11       2267.71       1681.96       272.35 o
   2   3  11         60.20         40.96         9.76 o
   3   3  11        737.76        587.33        28.19 o
   4   3  11         29.71         17.22         4.88 o
   5   3  11         10.42          4.68         4.81 o
  -6   4  11        400.87        396.92        17.69 o
  -5   4  11          3.88          5.73         4.04 o
  -4   4  11        690.81        659.04        22.98 o
  -3   4  11          7.87         14.71         4.59 o
  -2   4  11       1347.83       1368.67        52.39 o
  -1   4  11          9.85         11.77         4.27 o
   0   4  11        749.34        672.07        60.79 o
   1   4  11         41.36         28.53         5.33 o
   2   4  11       1059.17        834.51        46.80 o
   3   4  11          8.29          5.94         6.44 o
   4   4  11         47.79         52.61         8.05 o
   5   4  11          2.88          4.65         4.02 o
  -6   5  11         23.39         19.97         5.83 o
  -5   5  11        136.67        109.31        12.92 o
  -4   5  11         67.36         53.25         7.98 o
  -3   5  11       1068.20        950.02        23.95 o
  -2   5  11         13.92         14.83         5.22 o
  -1   5  11        122.63        101.56        31.87 o
   0   5  11         45.96         23.08        21.04 o
   1   5  11       2829.41       1743.67        73.45 o
   2   5  11         48.39         31.80         6.77 o
   3   5  11         10.48          9.77         5.94 o
   4   5  11         18.86         28.08         5.65 o
  -5   6  11         64.94         37.30         5.19 o
  -4   6  11         64.21         52.09        10.30 o
  -3   6  11          0.09         -1.34         3.60 o
  -2   6  11        203.57        154.92        11.56 o
  -1   6  11         18.62          3.91         3.34 o
   0   6  11        519.31        297.25        20.70 o
   1   6  11          1.62        -11.11        11.11 o
   2   6  11         32.01         43.95         8.29 o
   3   6  11          1.18         -4.26         6.68 o
   4   6  11          8.35          8.18         2.77 o
  -4   7  11        292.49        257.64        21.01 o
  -3   7  11       1048.02        919.62        28.89 o
  -2   7  11        278.15        195.71        14.75 o
  -1   7  11        256.65        182.71        14.90 o
   0   7  11          5.27          2.52         5.44 o
   1   7  11         85.01         72.24         9.44 o
   2   7  11          9.43         15.03         3.91 o
   3   7  11         45.35         62.19         9.55 o
  -3   8  11        106.47        105.39        12.03 o
  -2   8  11        214.67        181.36        11.52 o
  -1   8  11        179.29        162.45        11.42 o
   0   8  11        187.00        163.86        11.48 o
   1   8  11        143.67        168.25        11.15 o
  -1  -9  12         44.40         39.20        16.93 o
   0  -9  12         81.76         95.55         8.85 o
   1  -9  12        113.57        107.94        12.76 o
   2  -9  12          1.81          0.44         3.32 o
  -3  -8  12         61.49         35.50         7.63 o
  -2  -8  12         33.18         21.99         7.34 o
  -1  -8  12         82.68         51.41         8.38 o
   0  -8  12        233.67        146.94        21.05 o
   1  -8  12        137.99        142.54        17.61 o
   2  -8  12          4.09         -7.60         7.60 o
   3  -8  12          3.44          7.01         5.35 o
   4  -8  12          2.38         -3.22         3.81 o
  -4  -7  12         22.99          9.38         4.72 o
  -3  -7  12          2.39          3.43         4.00 o
  -2  -7  12         90.76         54.67        11.42 o
  -1  -7  12        766.00        633.27        39.61 o
   0  -7  12        281.19        192.59        17.25 o
   1  -7  12          5.18          1.49         5.44 o
   2  -7  12        344.34        340.79        19.79 o
   3  -7  12         23.67         29.72         8.64 o
   4  -7  12        138.19        139.88        17.46 o
   5  -7  12        238.09        252.05        18.13 o
  -5  -6  12         16.77         11.15         3.86 o
  -4  -6  12          7.49         -1.51         3.38 o
  -3  -6  12        279.28        210.77        16.72 o
  -2  -6  12          6.98          1.28         5.65 o
  -1  -6  12        425.13        298.09        26.85 o
   0  -6  12       1163.19        911.84        35.94 o
   1  -6  12          0.49          1.11         5.36 o
   2  -6  12        143.72        131.05        21.04 o
   3  -6  12         33.99         30.88         7.14 o
   4  -6  12          1.57          4.01         6.84 o
   5  -6  12        240.21        285.83        22.87 o
  -5  -5  12          3.94          3.53         3.34 o
  -4  -5  12          0.07         -4.04         4.04 o
  -3  -5  12          1.30         -5.11         5.11 o
  -2  -5  12        266.27        213.92        15.65 o
  -1  -5  12        381.81        322.79        26.72 o
   0  -5  12       1497.76       1093.48        37.80 o
   1  -5  12         32.88         11.25         2.65 o
   2  -5  12        428.43        363.72        39.08 o
   3  -5  12        149.98        131.37        18.60 o
   4  -5  12          8.63          8.22         6.80 o
   5  -5  12         76.90         77.24        12.76 o
  -6  -4  12          1.16         -3.07         3.56 o
  -5  -4  12        156.64        134.20        17.15 o
  -4  -4  12         28.25         15.41         5.02 o
  -3  -4  12        462.71        416.50        21.76 o
  -2  -4  12        380.37        327.86        26.45 o
  -1  -4  12         26.53         24.78        12.34 o
   0  -4  12         25.74         15.48         8.45 o
   1  -4  12        313.12        213.57        40.04 o
   2  -4  12         23.35          4.97         5.93 o
   3  -4  12        603.21        552.92        35.85 o
   4  -4  12        140.21        167.77        14.22 o
   5  -4  12        107.69         83.05        10.04 o
   6  -4  12         26.94         33.54         7.38 o
  -6  -3  12          6.07          5.17         3.82 o
  -5  -3  12          5.58          4.13         4.24 o
  -4  -3  12        471.42        461.82        24.85 o
  -3  -3  12        691.10        520.55        32.85 o
  -2  -3  12       1730.11       1372.72        55.83 o
  -1  -3  12        236.33        151.49        29.47 o
   0  -3  12       1731.85       1358.67       446.58 o
   1  -3  12         18.58         19.72         7.65 o
   2  -3  12          0.17         -3.86         7.54 o
   3  -3  12        669.32        702.11        37.59 o
   4  -3  12          8.83          7.96         5.67 o
   5  -3  12        304.80        235.00        16.15 o
   6  -3  12         35.18         24.16         6.84 o
  -6  -2  12         96.72         50.27         9.62 o
  -5  -2  12        334.15        312.38        20.15 o
  -4  -2  12          4.24         -0.04         5.29 o
  -3  -2  12          1.54         -2.54         2.92 o
  -2  -2  12        463.08        434.16        42.36 o
  -1  -2  12       1289.70        935.43        70.40 o
   0  -2  12          2.82        -11.40        12.22 o
   1  -2  12       3856.57       3725.54        86.50 o
   2  -2  12       1088.77        945.17        66.35 o
   3  -2  12       1191.73       1138.94        34.60 o
   4  -2  12        246.55        230.44        16.72 o
   5  -2  12         21.36         16.81         7.95 o
   6  -2  12         11.90         -0.96         5.00 o
  -6  -1  12        192.07        199.05        15.07 o
  -5  -1  12        844.09        715.09        30.64 o
  -4  -1  12        786.71        654.89        28.33 o
  -3  -1  12        685.63        416.18        44.64 o
  -2  -1  12       1660.80       1883.41       131.94 o
  -1  -1  12       1774.82       2210.02       105.73 o
   0  -1  12         13.33         -1.43         8.54 o
   1  -1  12        263.91        239.56        20.17 o
   2  -1  12        415.89        325.48        26.51 o
   3  -1  12       1212.71       1135.57        30.04 o
   4  -1  12       1948.97       1750.28        51.99 o
   5  -1  12       1095.23        899.68        41.72 o
   6  -1  12         94.99         74.35        12.06 o
  -6   0  12        290.39        282.30        18.13 o
  -5   0  12          3.31          6.83         6.16 o
  -4   0  12       2341.37       1770.63        69.57 o
  -3   0  12       1242.77        919.06        67.16 o
  -2   0  12       3490.78       3946.67       116.49 o
  -1   0  12       1475.71       1702.97        86.07 o
   0   0  12       8963.78       9912.91       183.13 o
   1   0  12        929.58        739.84        27.92 o
   2   0  12         77.07         47.89        11.35 o
   3   0  12         69.46         63.59         6.61 o
   4   0  12          2.00         -1.22         4.61 o
   5   0  12          7.10          5.45         2.76 o
   6   0  12        155.35        114.54        14.04 o
  -6   1  12        134.95        140.34        17.76 o
  -5   1  12         54.28         38.38         7.48 o
  -4   1  12        332.36        251.93        14.47 o
  -3   1  12        390.62        328.67        28.47 o
  -2   1  12         18.05         11.57         7.08 o
  -1   1  12        123.44        136.91        16.36 o
   0   1  12        367.47        369.22        33.99 o
   1   1  12         20.48         26.25         7.39 o
   2   1  12        442.86        354.91        32.30 o
   3   1  12        948.29        759.98        30.11 o
   4   1  12        119.44         98.16        22.73 o
   5   1  12         21.12         10.84         3.94 o
   6   1  12         23.60         22.62         4.76 o
  -6   2  12        521.59        579.94        32.58 o
  -5   2  12        142.01        110.39        15.96 o
  -4   2  12       5997.28       5430.44       203.15 o
  -3   2  12        329.40        282.39        25.02 o
  -2   2  12       3231.62       2765.65       117.74 o
  -1   2  12        405.54        326.20        38.70 o
   0   2  12         14.52         19.43        11.52 o
   1   2  12         26.77         26.36         6.87 o
   2   2  12        312.43        240.06        28.14 o
   3   2  12          0.01          0.14         4.52 o
   4   2  12         87.21         77.35        10.50 o
   5   2  12          3.43         -2.05         5.21 o
   6   2  12         21.22         19.31         5.38 o
  -6   3  12         13.51         11.88         4.55 o
  -5   3  12         45.41         40.23        10.33 o
  -4   3  12         10.68          7.38         3.97 o
  -3   3  12       1393.52       1296.81        38.72 o
  -2   3  12         67.81         53.35         8.87 o
  -1   3  12       4208.26       3630.09       161.12 o
   0   3  12        107.05         87.41        16.27 o
   1   3  12       1687.78       1533.26       103.59 o
   2   3  12         48.21         38.78         7.34 o
   3   3  12          0.38         -1.17         4.76 o
   4   3  12         36.01         37.57        11.20 o
   5   3  12        159.49        156.52        16.61 o
  -6   4  12       1143.26       1251.28        28.86 o
  -5   4  12          1.09          1.59         4.59 o
  -4   4  12       1991.05       1786.01        37.68 o
  -3   4  12          7.80          7.37         5.57 o
  -2   4  12        309.79        355.04        26.57 o
  -1   4  12         32.22         43.12         9.98 o
   0   4  12       1789.93       1862.30        60.55 o
   1   4  12         16.57         14.07         3.86 o
   2   4  12       1377.89        942.86        50.93 o
   3   4  12          0.05         -3.00         3.67 o
   4   4  12        522.69        568.49        38.04 o
   5   4  12          1.85          1.28         3.02 o
  -5   5  12        904.10        818.37        33.16 o
  -4   5  12         10.11          2.41         3.60 o
  -3   5  12        683.46        711.66        20.58 o
  -2   5  12         19.75         22.52         5.52 o
  -1   5  12       1963.87       1819.55       210.07 o
   0   5  12          0.06         -4.76         7.32 o
   1   5  12        435.80        288.76        29.50 o
   2   5  12         83.99         73.67        14.78 o
   3   5  12        104.74        105.86        15.29 o
   4   5  12         33.13         43.35         6.83 o
  -5   6  12          4.94          3.57         2.37 o
  -4   6  12        113.51        101.33         9.37 o
  -3   6  12         19.89         15.05         4.23 o
  -2   6  12        136.92        114.16         9.71 o
  -1   6  12         13.26          5.86         3.68 o
   0   6  12         24.25         22.17         6.02 o
   1   6  12          1.19         -5.94         6.08 o
   2   6  12        963.43       1039.12        47.06 o
   3   6  12          2.56         -5.69         5.69 o
  -4   7  12        180.37        178.82        16.12 o
  -3   7  12        721.70        667.86        36.35 o
  -2   7  12         77.74         57.96         7.85 o
  -1   7  12        112.72         88.07        10.21 o
   0   7  12         16.36         11.41         8.04 o
   1   7  12          9.06         10.96         4.66 o
   2   7  12          1.96         -2.75         3.23 o
   3   7  12         29.68         44.95         7.13 o
  -3   8  12        146.56        142.66        12.42 o
  -2   8  12         58.67         56.69         6.02 o
  -1   8  12        114.55         95.72         7.84 o
   0   8  12          0.59          1.61         2.01 o
   1   8  12         29.94         36.28         4.68 o
  -1  -9  13         47.99         58.16         6.22 o
   0  -9  13          2.41          6.65         4.08 o
   1  -9  13         45.36         48.37         7.87 o
   2  -9  13         28.70         38.36         7.04 o
  -3  -8  13         17.13         11.70         4.65 o
  -2  -8  13         91.71         34.29         8.36 o
  -1  -8  13        122.30         68.77        13.54 o
   0  -8  13         32.53         20.34         7.65 o
   1  -8  13        140.57        142.82        17.51 o
   2  -8  13          5.71         -1.78         4.80 o
   3  -8  13          0.22         -4.55         5.05 o
   4  -8  13          0.58         -3.40         3.40 o
  -3  -7  13         25.30         12.76         4.43 o
  -2  -7  13         18.30          4.62         4.70 o
  -1  -7  13        708.98        532.66        31.15 o
   0  -7  13        103.42         39.34        12.26 o
   1  -7  13         39.15         52.39        13.23 o
   2  -7  13        580.62        662.53        38.40 o
   3  -7  13        227.89        247.82        23.27 o
   4  -7  13         32.06         39.66         8.59 o
  -4  -6  13         84.94         61.43        10.80 o
  -3  -6  13        178.56        114.96        16.17 o
  -2  -6  13        141.07         93.70        15.69 o
  -1  -6  13          0.77         -1.28         5.96 o
   0  -6  13        293.43        187.63        25.89 o
   1  -6  13         50.48         40.69         7.89 o
   2  -6  13        230.75        200.07        15.36 o
   3  -6  13        234.58        262.49        25.38 o
   4  -6  13          3.93         12.47         7.27 o
   5  -6  13        109.99         97.89        12.67 o
  -5  -5  13         10.48         -0.97         3.80 o
  -4  -5  13         76.68         38.86         9.78 o
  -3  -5  13         26.05         19.46         8.04 o
  -2  -5  13        631.18        456.96        23.44 o
  -1  -5  13        227.69        158.54        19.28 o
   0  -5  13       1507.37        895.63        53.39 o
   1  -5  13          0.65          4.39         4.26 o
   2  -5  13        142.03        130.30        12.32 o
   3  -5  13        108.53        112.88        17.19 o
   4  -5  13          0.03         -1.20         3.57 o
   5  -5  13         69.56         75.59        12.06 o
  -5  -4  13        123.64        102.84        14.78 o
  -4  -4  13        552.47        408.66        31.14 o
  -3  -4  13        268.09        190.66        20.86 o
  -2  -4  13          0.02          2.65         5.32 o
  -1  -4  13        176.82        141.29        13.37 o
   0  -4  13        228.15        176.02        63.08 o
   1  -4  13        963.65        803.96        78.85 o
   2  -4  13        425.58        412.71        20.55 o
   3  -4  13        809.66        787.69        41.26 o
   4  -4  13        145.57        136.41        12.27 o
   5  -4  13        106.55         89.64         9.42 o
   6  -4  13         31.38         34.60         6.86 o
  -6  -3  13        135.68        146.50         9.70 o
  -5  -3  13         30.62         11.88         7.19 o
  -4  -3  13        810.24        622.18        37.88 o
  -3  -3  13         97.96         83.95        13.71 o
  -2  -3  13       1667.52       1160.28        41.24 o
  -1  -3  13       1137.65        758.55        67.27 o
   0  -3  13        563.43        399.10       120.93 o
   1  -3  13         75.96         58.44        12.75 o
   2  -3  13         36.18         34.49        12.13 o
   3  -3  13         51.34         38.36         6.93 o
   4  -3  13         11.48          6.85         4.81 o
   5  -3  13          9.66          7.47         5.18 o
   6  -3  13        131.50        125.95        13.97 o
  -6  -2  13         22.61         20.12         4.10 o
  -5  -2  13         67.21         47.81        11.71 o
  -4  -2  13         19.24         10.45         7.70 o
  -3  -2  13        571.25        453.12        31.33 o
  -2  -2  13        152.26         98.09        21.14 o
  -1  -2  13       2258.40       1786.14       101.18 o
   0  -2  13        109.21         96.39        23.43 o
   1  -2  13       2155.15       1988.35        64.43 o
   2  -2  13         53.20         57.21        16.61 o
   3  -2  13         27.48         32.30         6.67 o
   4  -2  13         69.42         59.11         8.85 o
   5  -2  13          1.35         -1.05         7.51 o
   6  -2  13         38.88         30.40         7.84 o
  -6  -1  13         50.56         52.91        10.64 o
  -5  -1  13         13.66         13.88         6.04 o
  -4  -1  13        304.16        198.46        16.57 o
  -3  -1  13       1234.85        986.35        83.20 o
  -2  -1  13        491.00        517.76        43.81 o
  -1  -1  13          3.30          4.66         6.00 o
   0  -1  13        208.59        179.28        27.03 o
   1  -1  13        908.88        786.97        37.05 o
   2  -1  13        913.60        709.00        39.25 o
   3  -1  13        604.64        513.47        19.30 o
   4  -1  13        393.77        349.17        20.32 o
   5  -1  13          0.35         -0.82         2.70 o
   6  -1  13          4.98          8.24         4.51 o
  -6   0  13        221.68        197.73        19.66 o
  -5   0  13         39.05         20.66         5.82 o
  -4   0  13         95.70         81.96         8.60 o
  -3   0  13        432.23        368.53        25.19 o
  -2   0  13       1059.06       1112.22        72.56 o
  -1   0  13        909.21        998.83        68.17 o
   0   0  13       1009.31       1076.39        61.67 o
   1   0  13        481.17        406.13        38.92 o
   2   0  13        476.00        427.41        45.67 o
   3   0  13         11.62         10.55         2.95 o
   4   0  13        586.21        517.30        61.38 o
   5   0  13        161.80        113.55        11.41 o
   6   0  13         46.77         30.50         6.95 o
  -6   1  13        290.89        269.98        22.84 o
  -5   1  13       1901.57       1690.47        93.60 o
  -4   1  13        412.35        313.78        16.60 o
  -3   1  13       1552.92       1447.60        58.24 o
  -2   1  13        200.74        174.37        29.32 o
  -1   1  13       2411.67       2808.46       119.50 o
   0   1  13        658.77        613.19        34.96 o
   1   1  13       5497.98       5361.51       220.87 o
   2   1  13        586.01        498.51        40.60 o
   3   1  13        168.60        124.72        12.37 o
   4   1  13        112.89        101.99        11.58 o
   5   1  13        107.08         98.71         8.69 o
   6   1  13         30.52         18.74         4.71 o
  -6   2  13        441.85        494.14        28.56 o
  -5   2  13        188.22        158.01        13.71 o
  -4   2  13       1444.06       1307.47        70.67 o
  -3   2  13        557.63        485.94        32.82 o
  -2   2  13       3518.19       3540.18       137.37 o
  -1   2  13        400.07        369.95        42.70 o
   0   2  13       1236.50       1262.93        91.41 o
   1   2  13         19.40         40.78        11.05 o
   2   2  13        390.88        350.58        21.19 o
   3   2  13         40.56         24.12         5.64 o
   4   2  13        463.68        432.72        58.48 o
   5   2  13         72.52         77.03        12.52 o
  -6   3  13          2.51          0.95         3.75 o
  -5   3  13         38.43         30.64         8.28 o
  -4   3  13          4.90         -4.00         4.28 o
  -3   3  13       2144.83       2011.00        48.54 o
  -2   3  13        110.23         82.01        12.44 o
  -1   3  13       1148.86       1008.39        32.30 o
   0   3  13        125.10        110.44        23.65 o
   1   3  13       1521.87       1639.33        65.77 o
   2   3  13        100.66         82.21        10.56 o
   3   3  13        393.48        363.37        17.72 o
   4   3  13         17.91         11.36         9.79 o
   5   3  13         15.99         16.09         5.40 o
  -6   4  13        866.16        957.59        33.83 o
  -5   4  13          5.08          8.84         5.16 o
  -4   4  13        756.69        643.94        22.25 o
  -3   4  13          0.15         -2.37         3.93 o
  -2   4  13        222.55        188.94        19.07 o
  -1   4  13          6.18          6.31         4.28 o
   0   4  13       2339.96       2420.94        68.68 o
   1   4  13          0.14          1.76         6.45 o
   2   4  13         12.15         19.96         7.46 o
   3   4  13          0.06         -1.50         2.60 o
   4   4  13         96.10         98.82         9.17 o
   5   4  13          5.80          2.60         2.17 o
  -5   5  13        764.27        753.63        30.12 o
  -4   5  13         25.45         34.25         5.94 o
  -3   5  13       2460.00       2170.50        35.20 o
  -2   5  13         44.77         35.69         5.66 o
  -1   5  13        727.11        713.56        29.36 o
   0   5  13          0.91          1.94         5.99 o
   1   5  13        177.39        134.27        19.21 o
   2   5  13         29.43         46.06        11.23 o
   3   5  13        522.41        539.30        31.83 o
   4   5  13          6.91          7.66         2.82 o
  -4   6  13         48.69         45.76         6.23 o
  -3   6  13         36.85         28.30         4.37 o
  -2   6  13        588.97        603.46        25.29 o
  -1   6  13         44.12         33.31         7.03 o
   0   6  13       1323.95       1138.89        98.96 o
   1   6  13         50.49         40.56        10.34 o
   2   6  13         76.05         90.88         9.14 o
   3   6  13          0.43         -2.43         2.43 o
  -4   7  13        106.16        100.19        10.53 o
  -3   7  13         45.50         46.66         8.72 o
  -2   7  13          2.15          1.60         3.95 o
  -1   7  13         17.49         22.42         5.52 o
   0   7  13         94.96         92.28        14.47 o
   1   7  13         52.46         59.47         7.63 o
   2   7  13          3.77          2.48         3.81 o
  -1   8  13         92.51         92.36        10.02 o
   0   8  13        197.05        208.26        15.00 o
   0  -9  14         70.02         81.81         9.67 o
   1  -9  14         90.41         96.27        10.21 o
  -2  -8  14         43.43         17.75         4.96 o
  -1  -8  14        140.81         92.94        14.53 o
   0  -8  14          0.60         -1.46         5.42 o
   1  -8  14         21.94         22.75         5.35 o
   2  -8  14          1.89          1.76         4.51 o
   3  -8  14          2.35         -1.02         3.62 o
  -3  -7  14         15.49         10.68         6.01 o
  -2  -7  14          9.77          3.03         6.24 o
  -1  -7  14         27.37         14.11         7.83 o
   0  -7  14        274.17        153.97        22.07 o
   1  -7  14        130.67        135.54        12.64 o
   2  -7  14        352.33        355.10        27.22 o
   3  -7  14          2.49         11.99         6.76 o
   4  -7  14          6.41          0.49         3.39 o
  -4  -6  14         23.51         23.93         6.83 o
  -3  -6  14        206.07        134.97        18.24 o
  -2  -6  14          5.91         -0.38         7.47 o
  -1  -6  14         31.26         11.29         6.58 o
   0  -6  14        214.77         99.25        18.13 o
   1  -6  14         83.15         64.74        14.94 o
   2  -6  14        164.55        150.33        18.64 o
   3  -6  14        498.14        545.01        35.20 o
   4  -6  14         78.12         80.41        12.44 o
   5  -6  14        126.68        105.95        11.22 o
  -5  -5  14          7.58         10.10         5.16 o
  -4  -5  14        100.60         62.87        11.79 o
  -3  -5  14        103.58         73.51        10.03 o
  -2  -5  14        560.76        354.11        21.38 o
  -1  -5  14        758.29        480.16        37.80 o
   0  -5  14        508.08        199.42        25.37 o
   1  -5  14          0.76          2.84         7.03 o
   2  -5  14        110.78        119.54        11.41 o
   3  -5  14         42.35         34.87         8.57 o
   4  -5  14         37.48         33.66         6.55 o
   5  -5  14         16.21         15.64         5.60 o
  -5  -4  14         95.66         69.97        12.15 o
  -4  -4  14        495.48        349.60        28.74 o
  -3  -4  14         26.00         12.99         6.78 o
  -2  -4  14         43.78         15.53         5.81 o
  -1  -4  14        469.21        363.06        50.48 o
   0  -4  14        269.37        155.25        22.01 o
   1  -4  14       1390.33       1321.98        60.14 o
   2  -4  14        127.07        112.11        10.78 o
   3  -4  14       1323.74       1356.19        52.71 o
   4  -4  14        115.30         94.86        10.03 o
   5  -4  14         64.38         49.34         6.66 o
  -6  -3  14        257.11        304.31        18.33 o
  -5  -3  14        209.26        119.68        16.86 o
  -4  -3  14        974.37        760.94        42.24 o
  -3  -3  14        373.39        206.18        21.94 o
  -2  -3  14       1213.50        696.92        29.99 o
  -1  -3  14        155.64         69.06        22.41 o
   0  -3  14          1.00         -1.09         6.44 o
   1  -3  14        418.44        441.58        34.20 o
   2  -3  14        348.92        345.85        33.07 o
   3  -3  14          4.97          6.80         3.23 o
   4  -3  14        499.60        472.87        30.85 o
   5  -3  14          4.95          9.26         6.51 o
   6  -3  14        269.43        258.20        18.50 o
  -6  -2  14        154.53        178.71        16.22 o
  -5  -2  14          8.85          2.20         3.95 o
  -4  -2  14         14.06         10.77         7.28 o
  -3  -2  14       1858.48       1248.49        53.75 o
  -2  -2  14       1594.17       1272.89        80.90 o
  -1  -2  14       3117.60       3254.00       139.43 o
   0  -2  14       2810.33       2897.29       204.98 o
   1  -2  14       1435.82       1288.20        52.37 o
   2  -2  14        495.10        459.67        46.03 o
   3  -2  14          9.19          2.17         3.01 o
   4  -2  14        129.38        110.74        11.41 o
   5  -2  14         10.81          5.76         3.11 o
   6  -2  14         68.61         46.22         8.57 o
  -6  -1  14         38.61         37.03         7.71 o
  -5  -1  14         76.88         51.33         8.21 o
  -4  -1  14        150.95        107.41        11.66 o
  -3  -1  14        535.64        355.08        30.13 o
  -2  -1  14          3.89         -4.81         5.19 o
  -1  -1  14          0.44         18.24        12.26 o
   0  -1  14       1094.81       1220.03        72.30 o
   1  -1  14         71.19         96.22        13.39 o
   2  -1  14        763.73        650.24        38.31 o
   3  -1  14        157.57        135.57        12.73 o
   4  -1  14        134.16        128.93        21.39 o
   5  -1  14         41.43         34.54         5.17 o
   6  -1  14          8.62         -1.64         3.73 o
  -6   0  14         10.71         11.81         6.35 o
  -5   0  14        207.92        213.07        22.86 o
  -4   0  14        484.55        447.04        18.97 o
  -3   0  14        540.41        490.89        23.89 o
  -2   0  14        788.98        804.82        62.64 o
  -1   0  14        913.46       1008.17        70.22 o
   0   0  14        588.12        561.51        45.65 o
   1   0  14         99.01         94.55        19.17 o
   2   0  14        492.10        446.26        22.50 o
   3   0  14          3.73          0.70         2.37 o
   4   0  14         70.38         62.59         8.70 o
   5   0  14         25.43         24.76         4.72 o
   6   0  14         28.59         18.56         4.86 o
  -6   1  14        197.17        225.19        19.34 o
  -5   1  14          9.84          6.16         3.62 o
  -4   1  14         11.66         10.98         4.89 o
  -3   1  14         56.10         59.24        12.35 o
  -2   1  14        579.11        594.98        54.96 o
  -1   1  14       3905.41       4619.84       119.63 o
   0   1  14        774.65        713.77        38.87 o
   1   1  14       1644.77       1566.00        77.31 o
   2   1  14        554.94        576.75        27.64 o
   3   1  14        204.97        162.38        14.22 o
   4   1  14         34.74         45.72         7.98 o
   5   1  14        403.66        405.05        21.63 o
  -6   2  14        748.32        824.51        34.15 o
  -5   2  14        152.35        124.49        11.74 o
  -4   2  14        703.92        712.28        29.92 o
  -3   2  14        312.08        305.89        26.72 o
  -2   2  14         53.67         62.90        11.11 o
  -1   2  14         22.77         31.58        12.03 o
   0   2  14        663.16        633.37        37.66 o
   1   2  14        172.97        155.43        15.86 o
   2   2  14        700.18        632.70        28.03 o
   3   2  14         70.24         67.42        10.58 o
   4   2  14        135.36        119.87        11.93 o
   5   2  14         31.67         31.58         7.27 o
  -6   3  14          1.11          2.67         2.36 o
  -5   3  14        367.88        352.65        24.84 o
  -4   3  14         66.34         64.13         9.17 o
  -3   3  14       2693.17       2841.80        57.53 o
  -2   3  14        172.03        148.44        16.92 o
  -1   3  14       1668.22       1690.75        53.53 o
   0   3  14        237.31        233.03        15.09 o
   1   3  14       1863.57       2106.86        74.32 o
   2   3  14        141.33        139.67        13.96 o
   3   3  14         84.87         62.66        13.72 o
   4   3  14          2.97          0.73         4.03 o
   5   3  14         48.65         51.87         8.00 o
  -5   4  14          1.96          0.07         3.61 o
  -4   4  14        566.83        489.10        18.72 o
  -3   4  14         11.94         14.41         5.46 o
  -2   4  14        484.33        374.91        26.79 o
  -1   4  14          4.38          7.89         5.68 o
   0   4  14        106.62         89.82        13.48 o
   1   4  14         14.84         13.17         4.50 o
   2   4  14        661.09        678.12        41.65 o
   3   4  14         47.22         52.71        10.38 o
   4   4  14         45.97         61.45         9.66 o
  -5   5  14        852.93        860.70        30.05 o
  -4   5  14         10.67          4.58         3.80 o
  -3   5  14       1723.67       1548.23        28.73 o
  -2   5  14          9.56          6.39         3.31 o
  -1   5  14       1320.73       1296.64        49.39 o
   0   5  14          3.88         11.17         8.80 o
   1   5  14          0.23          3.98         5.35 o
   2   5  14         19.18         23.88         7.88 o
   3   5  14         57.88         60.13         9.64 o
   4   5  14          0.03         -0.05         1.60 o
  -4   6  14        515.35        501.56        18.12 o
  -3   6  14         34.09         23.52         4.02 o
  -2   6  14        647.37        621.78        20.23 o
  -1   6  14         66.95         41.12         7.32 o
   0   6  14        224.83        223.56        15.98 o
   1   6  14         42.59         44.00         9.90 o
   2   6  14          5.50          9.03         5.91 o
   3   6  14          0.37          3.33         2.36 o
  -3   7  14        173.74        177.39        15.88 o
  -2   7  14         13.49         10.98         4.92 o
  -1   7  14        422.63        419.86        18.29 o
   0   7  14         63.89         74.94         8.19 o
   1   7  14        207.64        234.02        12.70 o
   2   7  14         29.09         31.82         5.95 o
  -2  -8  15         32.25         31.73         7.44 o
  -1  -8  15         36.90         25.94         8.19 o
   0  -8  15          0.09          5.93         3.45 o
   1  -8  15          2.81          6.53         2.43 o
   2  -8  15         61.78         75.19        10.57 o
   3  -8  15          1.28          2.18         2.76 o
  -3  -7  15         36.53         23.73         6.68 o
  -2  -7  15         77.17         37.85        10.34 o
  -1  -7  15         18.60          1.78         6.76 o
   0  -7  15        461.45        374.99        32.48 o
   1  -7  15         35.19         14.15        10.76 o
   2  -7  15         80.06         74.08        12.35 o
   3  -7  15         93.76         79.76         7.72 o
   4  -7  15         12.29          6.29         3.63 o
  -4  -6  15         45.54         36.55         7.44 o
  -3  -6  15        159.25        116.15        41.83 o
  -2  -6  15         74.09         21.93         8.07 o
  -1  -6  15          0.97         -3.41         7.18 o
   0  -6  15         20.93          8.87         5.26 o
   1  -6  15        203.48        217.84        25.34 o
   2  -6  15         26.07         27.38         5.62 o
   3  -6  15        342.59        320.44        25.37 o
   4  -6  15         39.18         40.39         8.50 o
  -5  -5  15         68.15         58.51         8.53 o
  -4  -5  15        238.02        171.96        18.33 o
  -3  -5  15          1.59         -5.62         5.62 o
  -2  -5  15        565.15        358.11        65.93 o
  -1  -5  15         45.73          3.97         7.36 o
   0  -5  15        630.39        398.21        35.89 o
   1  -5  15          4.13         20.95         8.86 o
   2  -5  15          1.00         -0.25         2.98 o
   3  -5  15        197.69        179.88        19.31 o
   4  -5  15         84.89         80.80         8.47 o
   5  -5  15        216.42        193.34        15.12 o
  -5  -4  15        115.16        116.56        14.75 o
  -4  -4  15          9.26          5.86         5.96 o
  -3  -4  15          1.21         -0.08         5.01 o
  -2  -4  15         28.61         15.34         4.91 o
  -1  -4  15        511.30        349.52       123.93 o
   0  -4  15       1350.50       1098.52        58.35 o
   1  -4  15       1212.41       1141.84        54.34 o
   2  -4  15         39.10         32.90         5.71 o
   3  -4  15        783.68        699.67        62.97 o
   4  -4  15         16.69          9.83         3.57 o
   5  -4  15          6.27          3.05         3.92 o
  -5  -3  15          0.28         -4.66         4.66 o
  -4  -3  15        476.01        293.35        26.95 o
  -3  -3  15         18.43          5.38         5.55 o
  -2  -3  15        968.29        597.39        52.16 o
  -1  -3  15        641.16        539.03        59.75 o
   0  -3  15          2.55          9.68         7.72 o
   1  -3  15         29.84         34.21         8.69 o
   2  -3  15        354.92        349.99        29.97 o
   3  -3  15        167.61        145.40        12.61 o
   4  -3  15       1220.17       1226.09        47.78 o
   5  -3  15         74.45         63.13        12.19 o
   6  -3  15        122.46        122.73        11.30 o
  -6  -2  15         25.98         24.14         5.23 o
  -5  -2  15        120.69        122.72        11.02 o
  -4  -2  15       1021.26        697.65        41.23 o
  -3  -2  15       1768.03       1119.35        51.72 o
  -2  -2  15          1.20         -5.67         5.67 o
  -1  -2  15       1649.53       1755.32       103.01 o
   0  -2  15         17.82         31.26        13.75 o
   1  -2  15        585.88        550.27        47.57 o
   2  -2  15         20.11         22.71         5.22 o
   3  -2  15          0.96         -3.90         3.90 o
   4  -2  15          0.80         -6.89         6.89 o
   5  -2  15         20.07         15.42         4.28 o
   6  -2  15          4.81          0.48         3.27 o
  -6  -1  15        181.48        221.76        16.92 o
  -5  -1  15        398.76        425.41        27.49 o
  -4  -1  15        418.94        356.83        20.07 o
  -3  -1  15         13.49         23.61         8.60 o
  -2  -1  15        352.15        354.98        23.99 o
  -1  -1  15       1487.74       1878.60        69.64 o
   0  -1  15       1687.64       1485.84        70.56 o
   1  -1  15       1327.59       1264.05        71.88 o
   2  -1  15       1030.32       1058.28        26.17 o
   3  -1  15          1.34          1.16         2.94 o
   4  -1  15         55.41         52.63        10.91 o
   5  -1  15         28.37         21.28         3.97 o
   6  -1  15          6.75          3.36         2.69 o
  -6   0  15        310.99        338.69        22.01 o
  -5   0  15        483.68        484.28        31.53 o
  -4   0  15        985.23        986.24        34.08 o
  -3   0  15       1025.94        973.14        32.77 o
  -2   0  15       4759.11       5272.18        88.62 o
  -1   0  15       1404.29       1695.44        85.09 o
   0   0  15         38.84         23.80         9.55 o
   1   0  15         14.87          7.80         5.47 o
   2   0  15         30.33         32.96         4.80 o
   3   0  15         99.73         86.01         7.02 o
   4   0  15        914.49        915.69        79.71 o
   5   0  15         92.57         91.49         7.56 o
  -6   1  15         49.36         65.42        10.19 o
  -5   1  15        179.95        167.18        13.22 o
  -4   1  15        188.36        164.01        14.56 o
  -3   1  15        273.83        315.19        17.98 o
  -2   1  15       1109.47       1184.36        32.87 o
  -1   1  15        658.34        618.93        56.63 o
   0   1  15       1021.46        983.95        46.55 o
   1   1  15        610.29        540.06        27.25 o
   2   1  15        280.35        292.71        14.57 o
   3   1  15        119.09         93.47         8.47 o
   4   1  15         40.11         58.56         6.88 o
   5   1  15         46.50         39.24         4.83 o
  -6   2  15        644.54        736.31        29.31 o
  -5   2  15        253.31        274.30        22.78 o
  -4   2  15       1223.97       1296.89        48.60 o
  -3   2  15        105.96        110.35        15.81 o
  -2   2  15        261.02        288.55        23.22 o
  -1   2  15        163.29        160.18        11.70 o
   0   2  15       2358.08       2630.08        70.60 o
   1   2  15        361.82        370.48        20.19 o
   2   2  15       1491.66       1539.20        42.82 o
   3   2  15        128.60        128.17        22.41 o
   4   2  15         84.00         74.72         8.76 o
   5   2  15          6.29          9.48         4.27 o
  -6   3  15          6.29          5.33         3.21 o
  -5   3  15       1057.77       1114.93        41.55 o
  -4   3  15         92.85         85.75         9.75 o
  -3   3  15        375.93        438.03        22.31 o
  -2   3  15        136.71        123.69        15.59 o
  -1   3  15        576.17        601.69        32.16 o
   0   3  15        106.01        114.19        10.52 o
   1   3  15        286.48        259.23        25.77 o
   2   3  15          0.26          5.09         3.78 o
   3   3  15        435.90        464.15        32.74 o
   4   3  15          0.33          3.58         3.30 o
   5   3  15          5.46          3.94         2.28 o
  -5   4  15          8.85          9.96         4.74 o
  -4   4  15         51.72         59.97         6.49 o
  -3   4  15          0.04          4.10         3.88 o
  -2   4  15        321.11        365.88        19.86 o
  -1   4  15         11.49         14.89         6.53 o
   0   4  15        413.26        395.94        27.12 o
   1   4  15         49.28         49.94         7.96 o
   2   4  15       1121.84       1178.76        52.22 o
   3   4  15         64.81         55.98         9.74 o
   4   4  15         45.70         61.56         8.73 o
  -5   5  15       1527.11       1634.85        38.12 o
  -4   5  15          1.39          2.89         2.68 o
  -3   5  15        923.90        849.27        20.31 o
  -2   5  15          0.15          3.01         2.61 o
  -1   5  15         10.82         13.24         4.58 o
   0   5  15         17.40         25.63         9.54 o
   1   5  15         36.83         38.40         8.79 o
   2   5  15          0.04         -4.02         4.66 o
   3   5  15         66.79         86.34        10.68 o
  -4   6  15        259.21        245.44        11.61 o
  -3   6  15         38.15         34.76         4.49 o
  -2   6  15       1614.68       1582.20        48.69 o
  -1   6  15         22.29         13.71         4.48 o
   0   6  15        543.92        631.76        35.26 o
   1   6  15          7.70         11.88         4.22 o
   2   6  15        189.08        217.05        17.23 o
   3   6  15         32.16         37.09         5.74 o
  -3   7  15          9.64          2.70         2.41 o
  -2   7  15         16.37         13.87         4.53 o
  -1   7  15          7.97          4.48         4.78 o
   0   7  15         18.00         21.23         4.23 o
   1   7  15        116.31        113.88         7.74 o
  -2  -8  16          3.34          6.27         4.62 o
  -1  -8  16          1.43          3.32         4.74 o
   0  -8  16         13.15         12.99         3.43 o
   1  -8  16          0.48         -2.15         3.95 o
   2  -8  16         30.72         44.91         7.81 o
  -3  -7  16        168.88        200.81        16.40 o
  -2  -7  16         85.64         69.75        12.48 o
  -1  -7  16          1.27          4.65         5.70 o
   0  -7  16        248.80        248.93        24.47 o
   1  -7  16          6.02         -3.21         4.02 o
   2  -7  16         69.54         73.42        11.30 o
   3  -7  16        358.30        381.55        17.90 o
   4  -7  16         15.94          7.01         2.94 o
  -4  -6  16         30.96         41.55         7.14 o
  -3  -6  16         25.13         30.37         6.28 o
  -2  -6  16          0.82         -3.09         7.14 o
  -1  -6  16         52.90         40.24        11.68 o
   0  -6  16         42.56         31.64         9.78 o
   1  -6  16        430.36        484.97        22.75 o
   2  -6  16         29.93         33.52         5.50 o
   3  -6  16         89.75        100.41         9.52 o
   4  -6  16          1.67          1.59         2.66 o
  -4  -5  16        256.63        262.60        21.20 o
  -3  -5  16         94.41         67.70         9.15 o
  -2  -5  16        537.94        406.94       116.08 o
  -1  -5  16        236.28        113.03        18.14 o
   0  -5  16        113.93         70.68        15.19 o
   1  -5  16          8.38          7.78         6.23 o
   2  -5  16         86.09        103.66        10.15 o
   3  -5  16        156.78        140.05        17.65 o
   4  -5  16         36.07         31.80         5.33 o
  -5  -4  16         36.21         43.15         8.27 o
  -4  -4  16          2.22          9.75         5.80 o
  -3  -4  16        139.29         86.38        14.63 o
  -2  -4  16         42.56         31.96        14.18 o
  -1  -4  16        926.92        776.26       122.51 o
   0  -4  16        472.95        433.50        36.29 o
   1  -4  16       1113.45       1086.83        51.56 o
   2  -4  16          3.82          1.25         2.94 o
   3  -4  16         17.26         17.19         4.40 o
   4  -4  16        143.69        137.76        15.42 o
   5  -4  16         71.49         52.39         9.39 o
  -5  -3  16          0.33          0.28         3.93 o
  -4  -3  16        184.61        149.44        19.07 o
  -3  -3  16          1.57          2.10         4.01 o
  -2  -3  16        270.72        223.68        16.92 o
  -1  -3  16         15.27         19.06         5.26 o
   0  -3  16         47.86         45.51         7.71 o
   1  -3  16        204.50        196.40        20.81 o
   2  -3  16        505.60        477.00        56.02 o
   3  -3  16          1.76         -0.03         3.47 o
   4  -3  16        570.39        545.66        30.95 o
   5  -3  16         12.65          5.07         5.13 o
  -5  -2  16        128.16        166.33        18.12 o
  -4  -2  16          0.79          3.97         5.73 o
  -3  -2  16        791.83        587.65        37.13 o
  -2  -2  16        751.26        654.76        39.51 o
  -1  -2  16       1271.05       1262.75        82.91 o
   0  -2  16        527.76        581.65        23.61 o
   1  -2  16        405.24        388.16        18.43 o
   2  -2  16          2.20          4.26         3.23 o
   3  -2  16          6.63          7.53         3.34 o
   4  -2  16         74.50         46.31         9.29 o
   5  -2  16        152.53        143.55        11.26 o
  -6  -1  16        281.06        296.28        16.72 o
  -5  -1  16         36.16         52.30         9.52 o
  -4  -1  16        329.71        266.48        16.68 o
  -3  -1  16        458.17        400.04        31.04 o
  -2  -1  16        464.72        489.03        33.91 o
  -1  -1  16        192.42        190.41        14.36 o
   0  -1  16       1018.35        919.95        50.27 o
   1  -1  16        609.69        589.78        24.77 o
   2  -1  16        888.92        897.10        24.44 o
   3  -1  16        323.38        319.02        15.30 o
   4  -1  16        146.52        152.16        12.46 o
   5  -1  16         33.74         32.19         5.74 o
  -6   0  16          9.30         19.12         5.58 o
  -5   0  16        506.89        523.99        30.26 o
  -4   0  16        336.93        365.34        16.16 o
  -3   0  16       1125.49       1123.47        34.39 o
  -2   0  16         70.47         61.39        12.05 o
  -1   0  16        609.26        667.07        29.78 o
   0   0  16         24.47         24.46         5.86 o
   1   0  16         60.17         53.63         6.97 o
   2   0  16         67.33         61.67         6.76 o
   3   0  16        167.13        159.11         9.28 o
   4   0  16         53.87         50.74         7.28 o
   5   0  16        174.76        182.31         9.57 o
  -6   1  16          4.45          2.21         3.40 o
  -5   1  16        187.94        188.86        18.79 o
  -4   1  16        491.99        507.40        23.71 o
  -3   1  16       2985.72       3379.55        57.34 o
  -2   1  16       1445.86       1458.88        36.37 o
  -1   1  16       2791.70       2917.33        70.60 o
   0   1  16       1080.64       1112.63        43.42 o
   1   1  16        615.80        670.90        36.04 o
   2   1  16        407.10        445.47        22.32 o
   3   1  16         24.72         19.87         4.22 o
   4   1  16          1.66          5.81         2.98 o
   5   1  16        113.38        115.56         7.01 o
  -6   2  16       1031.15       1298.74        34.27 o
  -5   2  16        203.49        208.46        18.56 o
  -4   2  16        711.24        695.93        34.43 o
  -3   2  16         17.78          5.33         4.68 o
  -2   2  16          0.18          8.33         6.08 o
  -1   2  16        480.22        471.14        20.07 o
   0   2  16       2764.99       3006.86        76.36 o
   1   2  16        340.39        365.90        19.75 o
   2   2  16         82.39         93.59        10.60 o
   3   2  16        111.40         99.44        11.83 o
   4   2  16        210.96        226.10        14.08 o
   5   2  16         44.87         62.35         8.44 o
  -5   3  16        200.02        213.67        17.07 o
  -4   3  16        177.19        163.72        10.75 o
  -3   3  16       2147.95       2394.35        50.87 o
  -2   3  16        187.29        170.76        18.46 o
  -1   3  16       1887.81       2036.92        59.59 o
   0   3  16         51.77         41.61         5.89 o
   1   3  16         28.93         27.91        13.69 o
   2   3  16         38.13         44.43         7.84 o
   3   3  16        422.63        469.42        30.36 o
   4   3  16          4.07          5.05         4.09 o
  -5   4  16          0.11         12.33         5.20 o
  -4   4  16        570.05        560.05        18.22 o
  -3   4  16         28.60         21.00         5.29 o
  -2   4  16        647.18        762.51        27.91 o
  -1   4  16         30.15         23.69         7.54 o
   0   4  16        217.75        235.30        24.35 o
   1   4  16         42.91         39.79         6.72 o
   2   4  16          3.75          8.68         3.87 o
   3   4  16         15.17         16.54         5.10 o
   4   4  16         28.80         17.80         4.48 o
  -4   5  16          1.70         -3.42         3.42 o
  -3   5  16        615.19        624.91        16.40 o
  -2   5  16          8.71         12.36         3.40 o
  -1   5  16         16.96         16.26         4.79 o
   0   5  16         10.03          9.18         6.84 o
   1   5  16        363.50        416.40        27.06 o
   2   5  16          1.58         -4.25         4.25 o
   3   5  16        219.61        215.37        10.43 o
  -3   6  16         20.03         25.52         3.47 o
  -2   6  16        695.82        751.72        24.36 o
  -1   6  16          3.59          1.44         4.02 o
   0   6  16        598.23        691.94        33.55 o
   1   6  16         26.96         25.17         4.71 o
   2   6  16          1.78          5.44         3.28 o
  -2   7  16         15.64         14.98         3.26 o
  -1   7  16        498.65        493.43        53.60 o
   0   7  16          6.86         12.43         2.71 o
   1   7  16         19.71         21.37         4.46 o
  -1  -8  17          4.78          0.98         2.58 o
   0  -8  17         60.09         57.15         5.71 o
   1  -8  17          1.98          1.73         6.78 o
   2  -8  17          4.32          1.69         2.16 o
  -2  -7  17         56.74         71.92        11.53 o
  -1  -7  17        306.95        347.54        26.81 o
   0  -7  17         20.82         34.98         9.47 o
   1  -7  17         35.97         36.38         5.74 o
   2  -7  17         23.44         25.07         6.48 o
   3  -7  17          7.94          5.58         3.66 o
  -3  -6  17          2.12          4.18         2.66 o
  -2  -6  17          0.04          5.54         5.55 o
  -1  -6  17        189.58        153.59        20.44 o
   0  -6  17          4.05         12.71         7.75 o
   1  -6  17        328.76        315.21        17.13 o
   2  -6  17         82.27         66.65         7.86 o
   3  -6  17        304.30        347.28        15.92 o
   4  -6  17          0.74         -3.93         3.93 o
  -4  -5  17        187.86        207.59        17.47 o
  -3  -5  17         11.20         15.34         4.94 o
  -2  -5  17        364.35        347.40        58.72 o
  -1  -5  17        400.28        319.35        29.94 o
   0  -5  17          1.76          7.53         7.58 o
   1  -5  17         25.80         14.53         3.86 o
   2  -5  17        215.43        229.79        14.57 o
   3  -5  17         35.91         48.20         6.55 o
   4  -5  17         99.54        106.16         8.43 o
  -5  -4  17          6.25          5.50         3.18 o
  -4  -4  17         17.31         25.07         7.61 o
  -3  -4  17        612.63        553.08        34.68 o
  -2  -4  17          8.92          5.65         4.42 o
  -1  -4  17        792.44        781.51        57.50 o
   0  -4  17        327.72        346.71        31.33 o
   1  -4  17        591.93        542.88        35.45 o
   2  -4  17         50.17         48.88         9.61 o
   3  -4  17         18.11          6.75         4.07 o
   4  -4  17          4.78          3.46         4.32 o
   5  -4  17          6.47          1.85         3.03 o
  -5  -3  17         12.56         23.26         6.39 o
  -4  -3  17        130.63        135.23        16.88 o
  -3  -3  17        232.72        163.21        19.19 o
  -2  -3  17          2.15          7.76         4.84 o
  -1  -3  17        112.89        119.16        14.54 o
   0  -3  17        826.44        903.57        58.53 o
   1  -3  17          0.23          1.68         4.51 o
   2  -3  17        576.18        525.07        70.86 o
   3  -3  17         75.01         82.56         9.39 o
   4  -3  17         31.00         21.78         5.07 o
   5  -3  17        244.51        278.25        19.88 o
  -5  -2  17        205.35        237.07        19.36 o
  -4  -2  17        171.03        134.22        17.26 o
  -3  -2  17        400.52        342.23        27.83 o
  -2  -2  17        282.94        257.49        24.52 o
  -1  -2  17        922.72        945.84        60.71 o
   0  -2  17        475.66        509.02        28.33 o
   1  -2  17         63.59         48.55        13.50 o
   2  -2  17        101.35         93.68        10.16 o
   3  -2  17         36.97         36.15         6.58 o
   4  -2  17        217.90        207.55        13.96 o
   5  -2  17         78.41         68.81         7.24 o
  -5  -1  17         11.11          8.44         3.90 o
  -4  -1  17          8.80         10.10         5.26 o
  -3  -1  17          9.25          4.30         4.69 o
  -2  -1  17        833.76        926.68        46.14 o
  -1  -1  17        353.11        365.28        18.51 o
   0  -1  17       1076.03       1061.55        72.93 o
   1  -1  17        463.24        451.05        34.39 o
   2  -1  17        639.40        666.89        21.03 o
   3  -1  17          0.60         -0.15         2.79 o
   4  -1  17         18.63         22.48         7.31 o
   5  -1  17         17.77         18.44         4.03 o
  -5   0  17        495.87        530.18        27.94 o
  -4   0  17        235.45        258.25        12.78 o
  -3   0  17        821.29        827.46        41.91 o
  -2   0  17         25.86         28.91         8.17 o
  -1   0  17         34.79         38.98         8.65 o
   0   0  17        141.73        131.90        15.06 o
   1   0  17        373.64        373.23        32.05 o
   2   0  17        432.54        420.87        21.42 o
   3   0  17        370.70        388.06        15.91 o
   4   0  17        207.84        173.35        12.59 o
   5   0  17         78.41         76.15         5.56 o
  -5   1  17         52.65         53.18         9.54 o
  -4   1  17        473.04        492.33        22.31 o
  -3   1  17        674.98        803.25        27.35 o
  -2   1  17        674.29        652.12        34.79 o
  -1   1  17        261.24        265.22        22.37 o
   0   1  17        920.61        950.37        41.28 o
   1   1  17        281.20        307.96        24.87 o
   2   1  17        154.95        164.42        13.29 o
   3   1  17          2.85          1.97         2.68 o
   4   1  17          3.30          3.88         3.83 o
   5   1  17          5.22         -0.81         2.66 o
  -5   2  17         95.49        103.98        12.15 o
  -4   2  17        306.39        289.46        17.97 o
  -3   2  17          0.16         -0.25         4.85 o
  -2   2  17        923.48       1005.94        29.47 o
  -1   2  17        378.90        346.38        17.33 o
   0   2  17         39.94         45.52         9.92 o
   1   2  17        134.79        131.39        12.25 o
   2   2  17        634.17        697.60        27.03 o
   3   2  17        200.70        207.08        11.43 o
   4   2  17          1.69          1.28         2.47 o
   5   2  17          2.57          3.84         2.32 o
  -5   3  17       2682.59       3140.72        59.67 o
  -4   3  17        299.48        300.42        13.45 o
  -3   3  17       1245.15       1283.91        36.03 o
  -2   3  17        258.56        242.15        21.73 o
  -1   3  17        288.13        322.34        17.11 o
   0   3  17          2.31         -3.65         3.65 o
   1   3  17        666.97        782.27        40.85 o
   2   3  17          1.57          7.03         6.24 o
   3   3  17         12.28          6.90         6.46 o
   4   3  17          1.01         -2.28         4.05 o
  -5   4  17          1.65          4.84         2.63 o
  -4   4  17         81.67         65.88         4.95 o
  -3   4  17         57.43         49.21         6.82 o
  -2   4  17       1936.25       2157.58        45.44 o
  -1   4  17        105.67        101.84        13.61 o
   0   4  17       1908.19       2325.78        47.79 o
   1   4  17         75.42         75.67         8.48 o
   2   4  17         15.85          9.07         4.47 o
   3   4  17          0.96          4.37         3.59 o
   4   4  17        111.61        113.48         9.29 o
  -4   5  17          4.28          0.66         2.11 o
  -3   5  17         52.20         49.88         4.42 o
  -2   5  17          4.36          5.37         2.22 o
  -1   5  17         28.58         43.64         9.80 o
   0   5  17          3.94          5.71         4.05 o
   1   5  17        215.82        254.36        19.48 o
   2   5  17          0.41          2.40         2.63 o
   3   5  17        100.81        108.72         9.73 o
  -3   6  17          5.25          6.51         5.52 o
  -2   6  17        572.38        583.09        19.51 o
  -1   6  17          1.54         -0.40         2.35 o
   0   6  17          3.61          4.17         3.96 o
   1   6  17         32.26         41.03         4.84 o
   2   6  17         87.31         93.04         8.81 o
   0  -8  18        136.20        185.53         9.01 o
   1  -8  18         20.08         22.53         4.81 o
  -2  -7  18         67.89         86.68        10.82 o
  -1  -7  18        106.33        110.30        14.20 o
   0  -7  18         41.65         39.70         5.56 o
   1  -7  18         75.12         90.19         7.67 o
   2  -7  18          0.08         -2.43         3.19 o
   3  -7  18         18.17         21.13         4.73 o
  -3  -6  18          3.34          4.24         3.75 o
  -2  -6  18        192.34        234.93        21.83 o
  -1  -6  18         44.37         52.90        11.83 o
   0  -6  18        416.23        446.10        31.10 o
   1  -6  18         80.54         68.18         7.83 o
   2  -6  18        274.84        305.66        14.71 o
   3  -6  18        103.99        111.91         9.91 o
  -4  -5  18        100.94        142.80        12.87 o
  -3  -5  18         36.85         32.94         7.90 o
  -2  -5  18        125.15        149.12        12.13 o
  -1  -5  18        141.90        133.50        18.81 o
   0  -5  18         27.73         33.47        10.09 o
   1  -5  18          5.87          1.97         2.58 o
   2  -5  18        150.41        146.74        11.01 o
   3  -5  18          1.79         -1.41         2.82 o
   4  -5  18        287.30        318.36        18.65 o
  -4  -4  18          0.04          0.61         3.47 o
  -3  -4  18        739.37        737.00        37.07 o
  -2  -4  18          0.11         -3.59        10.96 o
  -1  -4  18        994.38       1052.51        33.36 o
   0  -4  18         41.75         21.76         6.35 o
   1  -4  18        195.21        167.21        19.41 o
   2  -4  18         65.30         67.33        11.13 o
   3  -4  18         21.92         17.03         5.46 o
   4  -4  18          0.34         -5.11         5.11 o
  -5  -3  18         73.95         88.67         9.92 o
  -4  -3  18        157.27        166.08        17.38 o
  -3  -3  18          0.04          2.34         4.08 o
  -2  -3  18        198.98        205.68        14.92 o
  -1  -3  18        167.13        161.86        13.36 o
   0  -3  18        805.76        847.66        28.98 o
   1  -3  18        126.97        114.70        15.50 o
   2  -3  18        721.43        779.02        28.04 o
   3  -3  18         81.76         52.26         7.05 o
   4  -3  18         54.22         56.51         6.78 o
   5  -3  18        197.08        186.21        14.56 o
  -5  -2  18        267.92        330.71        20.30 o
  -4  -2  18         51.57         56.50        10.89 o
  -3  -2  18        491.20        435.52        29.98 o
  -2  -2  18        404.48        397.72        29.32 o
  -1  -2  18        601.78        603.68        33.00 o
   0  -2  18        247.25        252.22        26.51 o
   1  -2  18         37.11         27.31         5.67 o
   2  -2  18         69.05         77.49         9.19 o
   3  -2  18         99.57        112.61        10.72 o
   4  -2  18         53.01         68.01        11.42 o
   5  -2  18         25.42         27.91         4.21 o
  -5  -1  18          7.39          6.09         2.87 o
  -4  -1  18        208.31        245.83        21.30 o
  -3  -1  18         14.89         11.64         4.76 o
  -2  -1  18       1329.21       1492.00        55.98 o
  -1  -1  18        255.61        256.21        22.93 o
   0  -1  18       1141.18       1153.47        48.72 o
   1  -1  18         32.70         25.89         6.78 o
   2  -1  18        273.96        278.65        13.50 o
   3  -1  18          2.47          3.15         2.83 o
   4  -1  18          1.14          1.85         3.48 o
   5  -1  18         93.95        109.92         7.87 o
  -5   0  18        367.60        402.89        21.71 o
  -4   0  18        566.73        619.55        25.42 o
  -3   0  18        263.67        292.61        23.84 o
  -2   0  18         99.65        106.62        15.14 o
  -1   0  18        332.32        343.59        25.75 o
   0   0  18       1089.79       1035.89        42.77 o
   1   0  18       1129.04       1080.54        44.46 o
   2   0  18        724.17        700.33        29.80 o
   3   0  18        231.14        260.92        15.86 o
   4   0  18         10.62          0.68         3.20 o
   5   0  18         22.42         17.85         3.04 o
  -5   1  18        184.87        195.56        15.04 o
  -4   1  18        379.35        385.81        18.16 o
  -3   1  18        113.29        142.74        11.06 o
  -2   1  18        395.48        422.00        27.73 o
  -1   1  18         76.09         75.31        12.28 o
   0   1  18        330.01        344.29        25.64 o
   1   1  18        132.68        140.43        11.92 o
   2   1  18         43.98         29.95         5.87 o
   3   1  18        449.47        435.85        15.73 o
   4   1  18         82.68         93.70         8.07 o
  -5   2  18         30.25         20.01         4.75 o
  -4   2  18         51.29         50.67         6.58 o
  -3   2  18         79.71         77.77        12.41 o
  -2   2  18        369.04        433.77        19.19 o
  -1   2  18        162.27        134.44        15.80 o
   0   2  18        410.13        424.87        28.99 o
   1   2  18        134.57        146.89        12.18 o
   2   2  18        179.53        203.23        14.18 o
   3   2  18        231.63        246.73        11.54 o
   4   2  18        145.10        156.50         9.81 o
  -5   3  18        310.64        366.16        18.37 o
  -4   3  18        221.78        214.24        10.58 o
  -3   3  18       1419.72       1467.13        36.56 o
  -2   3  18        178.77        177.29        17.69 o
  -1   3  18          0.58          5.54         2.91 o
   0   3  18          0.35          1.61         5.14 o
   1   3  18         49.21         50.25        10.60 o
   2   3  18          6.48         -0.68         5.11 o
   3   3  18        101.81        113.92         8.74 o
   4   3  18         17.53         15.34         4.11 o
  -4   4  18        876.63        974.36        19.82 o
  -3   4  18         97.11         97.76         9.49 o
  -2   4  18        882.79        913.47        28.02 o
  -1   4  18        126.71        126.26        15.16 o
   0   4  18        548.49        655.48        23.86 o
   1   4  18         64.33         66.39         7.21 o
   2   4  18        234.79        248.49        17.78 o
   3   4  18         33.84         44.65         7.25 o
  -4   5  18          0.26          8.35         3.75 o
  -3   5  18         82.09         80.49         5.00 o
  -2   5  18          0.64          1.29         1.82 o
  -1   5  18        866.41        913.51        38.21 o
   0   5  18         10.81          6.67         2.76 o
   1   5  18        192.30        208.16        15.80 o
   2   5  18          4.42          6.19         2.69 o
  -2   6  18        268.21        276.16        12.03 o
  -1   6  18          9.69          8.65         3.30 o
   0   6  18         49.16         62.31         8.50 o
   1   6  18          8.18         10.02         3.38 o
  -2  -7  19         96.07        106.00         9.95 o
  -1  -7  19          7.12         10.29         4.38 o
   0  -7  19         67.95         68.16         6.31 o
   1  -7  19        287.09        365.90        13.84 o
   2  -7  19         27.03         34.68         4.19 o
  -2  -6  19         11.50         17.06         5.92 o
  -1  -6  19         91.47         84.51        12.93 o
   0  -6  19        137.75        121.56         9.68 o
   1  -6  19        105.37        111.83         9.08 o
   2  -6  19         29.73         41.56         7.37 o
   3  -6  19         13.26         12.96         2.99 o
  -4  -5  19         57.73         86.33         8.54 o
  -3  -5  19         15.17          7.92         3.37 o
  -2  -5  19         93.52        101.95         9.10 o
  -1  -5  19         75.64         65.10        11.61 o
   0  -5  19         10.57          3.91         4.98 o
   1  -5  19        141.15        132.77        15.71 o
   2  -5  19         36.31         39.99         8.13 o
   3  -5  19        400.81        450.49        24.39 o
   4  -5  19        143.14        148.15        11.75 o
  -4  -4  19          0.43         -1.44         3.58 o
  -3  -4  19        343.39        383.51        24.90 o
  -2  -4  19          9.34          2.84         4.29 o
  -1  -4  19        441.65        456.78        20.88 o
   0  -4  19         29.95         16.36         6.01 o
   1  -4  19        135.06        145.07        16.97 o
   2  -4  19          3.16         -4.33         6.81 o
   3  -4  19         30.25         35.96         7.74 o
   4  -4  19         49.37         28.83         6.28 o
  -5  -3  19         59.90         64.43         7.42 o
  -4  -3  19         27.60         31.70         7.61 o
  -3  -3  19        202.07        190.50        18.78 o
  -2  -3  19        525.35        580.67        65.84 o
  -1  -3  19        194.56        229.48        15.09 o
   0  -3  19        812.09        903.72        28.99 o
   1  -3  19         56.44         52.04        11.20 o
   2  -3  19        385.77        446.74        20.80 o
   3  -3  19         11.33          8.46         3.19 o
   4  -3  19         31.92         37.49         7.18 o
  -5  -2  19        337.05        460.78        20.78 o
  -4  -2  19        229.52        281.46        21.16 o
  -3  -2  19        670.94        665.32        35.13 o
  -2  -2  19        150.91        142.70        17.07 o
  -1  -2  19        200.77        215.40        14.35 o
   0  -2  19         29.42         24.29         5.01 o
   1  -2  19        171.27        183.10        12.92 o
   2  -2  19         98.60        101.95         8.06 o
   3  -2  19        269.92        304.66        16.67 o
   4  -2  19          5.17         -3.01         4.09 o
   5  -2  19        206.38        190.98        13.15 o
  -5  -1  19         37.10         40.71         6.30 o
  -4  -1  19        483.79        567.86        29.61 o
  -3  -1  19        176.17        181.05        18.43 o
  -2  -1  19       1597.56       1768.05        58.60 o
  -1  -1  19        989.05       1149.32        55.86 o
   0  -1  19       1173.21       1165.38        45.16 o
   1  -1  19         54.33         52.55         6.83 o
   2  -1  19        281.98        310.68        14.04 o
   3  -1  19          0.82          1.50         2.50 o
   4  -1  19          0.09         -0.97         4.05 o
   5  -1  19          1.52          1.00         1.44 o
  -4   0  19          5.51          0.93         3.78 o
  -3   0  19         17.80         21.10         6.96 o
  -2   0  19        298.68        340.24        25.56 o
  -1   0  19        997.75       1152.66        45.97 o
   0   0  19         14.06          5.65         4.07 o
   1   0  19        712.69        766.55        37.60 o
   2   0  19          2.00          0.40         2.47 o
   3   0  19        213.48        219.27        13.85 o
   4   0  19          6.60          4.20         3.33 o
  -5   1  19        898.63       1030.67        30.41 o
  -4   1  19        635.27        677.33        22.10 o
  -3   1  19        834.44        994.30        40.34 o
  -2   1  19        509.00        574.23        31.73 o
  -1   1  19        426.57        459.18        28.87 o
   0   1  19         30.07         33.46         8.06 o
   1   1  19        930.93       1010.91        30.86 o
   2   1  19        345.11        344.62        18.02 o
   3   1  19         97.53         79.30         5.62 o
   4   1  19         26.78         33.51         7.84 o
  -5   2  19          0.51          0.85         2.52 o
  -4   2  19         15.54         14.80         3.80 o
  -3   2  19        219.99        222.46        13.92 o
  -2   2  19        572.01        779.82        24.91 o
  -1   2  19        218.96        260.81        21.65 o
   0   2  19        162.81        189.97        13.23 o
   1   2  19        286.71        343.18        17.94 o
   2   2  19         63.51         67.35         9.29 o
   3   2  19          6.43         10.64         2.44 o
   4   2  19        478.04        544.05        29.80 o
  -4   3  19        142.19        150.42         9.81 o
  -3   3  19        188.17        183.15        12.40 o
  -2   3  19         26.13         20.70         6.75 o
  -1   3  19          1.21          3.47         6.50 o
   0   3  19         31.21         39.35         9.45 o
   1   3  19         89.87         80.51        12.25 o
   2   3  19         18.22         13.06         4.92 o
   3   3  19        330.53        352.25        13.64 o
  -4   4  19       1248.18       1563.16        37.63 o
  -3   4  19        179.90        185.39         9.48 o
  -2   4  19       1130.87       1348.30        79.97 o
  -1   4  19        136.22        144.36        10.99 o
   0   4  19        144.65        172.04        11.35 o
   1   4  19         47.15         49.48         8.08 o
   2   4  19        129.21        130.50        11.56 o
   3   4  19          0.16          5.48         2.72 o
  -3   5  19         45.19         33.04         4.00 o
  -2   5  19          5.68          3.99         6.61 o
  -1   5  19        281.46        315.14        14.76 o
   0   5  19          9.18          7.83         5.85 o
   1   5  19         60.04         69.62         8.82 o
   2   5  19         15.86         19.11         4.36 o
  -1   6  19          7.50          5.88         3.03 o
   0   6  19         15.31         12.36         3.79 o
  -1  -7  20         34.31         40.37         6.13 o
   0  -7  20          9.20         16.11         4.68 o
   1  -7  20        112.03        129.49         7.35 o
   2  -7  20        126.48        151.39        10.54 o
  -2  -6  20          0.74         -2.25         3.70 o
  -1  -6  20        175.56        177.97        15.79 o
   0  -6  20          7.89          1.18         3.60 o
   1  -6  20        187.27        182.50        17.94 o
   2  -6  20          0.15         -3.46         3.53 o
   3  -6  20          8.21         10.97         3.58 o
  -3  -5  20         81.58         89.30         9.59 o
  -2  -5  20          7.99          9.00         3.41 o
  -1  -5  20         21.08         18.02         6.24 o
   0  -5  20         96.01         88.34        12.74 o
   1  -5  20         41.50         45.02         8.81 o
   2  -5  20        154.38        167.83        15.46 o
   3  -5  20          4.88          3.31         3.18 o
  -4  -4  20         56.41         59.02         7.99 o
  -3  -4  20        143.62        181.25        16.02 o
  -2  -4  20         34.71         39.85        10.32 o
  -1  -4  20        449.91        480.46        19.89 o
   0  -4  20          1.70          3.88         4.26 o
   1  -4  20         26.17         33.14         6.04 o
   2  -4  20         79.00         81.84        11.67 o
   3  -4  20          1.80          5.44         4.90 o
   4  -4  20          0.53          4.38         3.13 o
  -4  -3  20          0.10         -0.07         2.70 o
  -3  -3  20         14.35          9.78         3.76 o
  -2  -3  20        407.36        437.80        27.32 o
  -1  -3  20        275.77        319.84        16.79 o
   0  -3  20        464.23        494.37        20.80 o
   1  -3  20         75.20         79.20        12.48 o
   2  -3  20        267.93        304.25        16.42 o
   3  -3  20         86.11        113.65         9.46 o
   4  -3  20          0.07         -0.04         2.41 o
  -4  -2  20          1.90          5.47         3.64 o
  -3  -2  20        407.98        415.73        25.92 o
  -2  -2  20        137.24        138.30        16.02 o
  -1  -2  20          1.75          6.82         4.65 o
   0  -2  20        342.75        338.43        17.23 o
   1  -2  20        280.71        322.76        27.52 o
   2  -2  20         35.83         35.54         5.55 o
   3  -2  20        205.58        225.40        13.73 o
   4  -2  20          1.00          1.20         2.61 o
  -4  -1  20        536.79        650.82        29.15 o
  -3  -1  20          0.46          0.18         3.36 o
  -2  -1  20        608.69        633.31        34.07 o
  -1  -1  20        101.80        112.34        15.09 o
   0  -1  20        635.43        675.57        34.39 o
   1  -1  20          5.09          6.01         3.48 o
   2  -1  20         61.44         70.22         6.80 o
   3  -1  20          0.12          2.47         4.81 o
   4  -1  20         30.22         30.67         6.53 o
  -4   0  20        217.57        239.48        17.79 o
  -3   0  20         32.07         33.33         7.50 o
  -2   0  20        869.15        996.47        42.19 o
  -1   0  20       1140.52       1279.61        48.06 o
   0   0  20        613.37        658.05        34.18 o
   1   0  20        366.55        379.69        18.91 o
   2   0  20         97.66         98.27         9.51 o
   3   0  20        254.96        269.19        14.32 o
   4   0  20         24.35         17.93         3.43 o
  -4   1  20        632.12        682.60        19.92 o
  -3   1  20        621.06        715.33        31.68 o
  -2   1  20        725.24        794.76        36.09 o
  -1   1  20        532.24        675.39        34.60 o
   0   1  20          0.13         -4.12         5.32 o
   1   1  20         30.46         22.53         4.86 o
   2   1  20        136.61        131.96        10.65 o
   3   1  20         64.41         82.60         7.99 o
   4   1  20         16.07         17.81         4.66 o
  -4   2  20        230.72        236.77        11.74 o
  -3   2  20        401.50        421.43        17.72 o
  -2   2  20        240.47        289.23        20.75 o
  -1   2  20        468.79        588.72        31.42 o
   0   2  20        498.82        572.35        22.29 o
   1   2  20        311.72        368.93        26.92 o
   2   2  20          0.60          1.87         1.98 o
   3   2  20          1.87          7.76         2.78 o
  -4   3  20         78.09         84.18         6.65 o
  -3   3  20          0.66         -0.55         4.16 o
  -2   3  20         16.04          7.07         4.63 o
  -1   3  20        361.65        464.68        26.01 o
   0   3  20        104.97        121.36        10.28 o
   1   3  20        365.30        413.06        25.29 o
   2   3  20         79.58         89.63         7.47 o
   3   3  20         10.26         17.09         3.78 o
  -3   4  20        166.14        198.96         7.63 o
  -2   4  20        707.54        869.75        31.84 o
  -1   4  20         88.30        101.18         8.52 o
   0   4  20         14.18         11.52         4.77 o
   1   4  20          2.02         -4.32         4.32 o
   2   4  20         85.69         95.67         9.27 o
  -2   5  20         29.92         23.23         3.73 o
  -1   5  20        710.43        845.24        75.97 o
   0   5  20         26.43         25.78         5.34 o
   1   5  20        325.54        343.11        16.63 o
  -1  -6  21         90.10        111.34        11.24 o
   0  -6  21         59.86         82.06         9.82 o
   1  -6  21         13.88         14.26         5.00 o
   2  -6  21          0.03         -2.14         2.83 o
  -3  -5  21         24.99         23.96         4.31 o
  -2  -5  21         65.54         78.85         6.45 o
  -1  -5  21         25.19         29.94         7.11 o
   0  -5  21        200.16        215.81        17.79 o
   1  -5  21         16.18         20.04         6.20 o
   2  -5  21        163.57        182.12        14.92 o
   3  -5  21         29.41         38.10         6.17 o
  -3  -4  21        186.51        249.77        16.65 o
  -2  -4  21         17.79         19.05         6.88 o
  -1  -4  21        136.05        137.42         9.97 o
   0  -4  21         16.83         20.72         6.22 o
   1  -4  21         46.82         50.86         5.33 o
   2  -4  21          3.07         -0.39         2.74 o
   3  -4  21        107.23        130.11        12.44 o
  -4  -3  21         52.09         66.35         8.18 o
  -3  -3  21        227.93        285.08        19.42 o
  -2  -3  21        484.32        569.28        28.97 o
  -1  -3  21        446.23        492.39        19.60 o
   0  -3  21        640.27        714.50        23.84 o
   1  -3  21         13.71          4.40         2.73 o
   2  -3  21        160.42        172.30        12.24 o
   3  -3  21         38.38         36.31         5.16 o
   4  -3  21          4.56          4.31         2.52 o
  -4  -2  21          0.04          3.81         3.53 o
  -3  -2  21        110.35        107.52        12.35 o
  -2  -2  21         50.57         42.13         8.78 o
  -1  -2  21         72.43         92.34         9.01 o
   0  -2  21        313.35        351.57        24.06 o
   1  -2  21        555.93        650.64        19.06 o
   2  -2  21          3.57          2.59         2.46 o
   3  -2  21        159.85        177.41        11.40 o
   4  -2  21          2.28          0.59         1.85 o
  -4  -1  21        446.41        539.41        23.81 o
  -3  -1  21        159.57        181.17        16.29 o
  -2  -1  21        295.60        306.06        22.46 o
  -1  -1  21        158.53        200.37        19.14 o
   0  -1  21        138.27        132.98        15.55 o
   1  -1  21         21.36         24.39         4.87 o
   2  -1  21         51.26         44.64         5.31 o
   3  -1  21         55.60         51.83         6.10 o
   4  -1  21         51.21         45.09         4.76 o
  -4   0  21          2.83          5.64         2.21 o
  -3   0  21        129.81        151.59        14.49 o
  -2   0  21          2.27          1.49         3.39 o
  -1   0  21        318.05        357.88        25.02 o
   0   0  21         66.72         67.41        11.10 o
   1   0  21        172.48        207.31        13.63 o
   2   0  21         73.16         80.66         8.20 o
   3   0  21        194.40        210.60         9.69 o
   4   0  21         22.09         27.11         5.30 o
  -4   1  21        449.08        470.86        22.41 o
  -3   1  21        147.33        159.52        10.61 o
  -2   1  21        236.00        229.45        18.60 o
  -1   1  21        136.61        153.25        16.25 o
   0   1  21         99.11        115.74        14.63 o
   1   1  21         68.00         83.49         8.46 o
   2   1  21         27.42         31.36         4.82 o
   3   1  21          3.30         -3.46         3.46 o
  -4   2  21        634.33        733.12        17.75 o
  -3   2  21        642.64        717.02        32.95 o
  -2   2  21       1252.91       1560.05        45.63 o
  -1   2  21        688.97        814.64        35.83 o
   0   2  21        431.87        515.28        29.40 o
   1   2  21        312.48        380.24        16.97 o
   2   2  21          4.29          4.49         1.85 o
   3   2  21          0.97          0.61         2.06 o
  -3   3  21          6.79         11.45         2.68 o
  -2   3  21         56.08         54.28         6.72 o
  -1   3  21        327.47        385.36        22.19 o
   0   3  21        186.26        215.49        12.52 o
   1   3  21        100.30        116.80        12.71 o
   2   3  21         87.04        108.15         9.69 o
  -3   4  21        129.87        137.42         6.51 o
  -2   4  21        116.05        112.98         8.22 o
  -1   4  21         42.09         39.53         4.87 o
   0   4  21         70.21         67.39         8.52 o
   1   4  21          3.49          3.44         2.46 o
  -1   5  21        348.07        492.76        20.02 o
  -1  -6  22        106.74        118.65         9.84 o
   0  -6  22          4.09          9.12         3.78 o
   1  -6  22         34.01         39.60         5.93 o
  -2  -5  22        140.48        172.01         8.84 o
  -1  -5  22         90.44         87.91         9.87 o
   0  -5  22        133.71        143.61        13.01 o
   1  -5  22        191.84        216.17        15.38 o
   2  -5  22         78.75         76.08         8.85 o
  -3  -4  22        117.27        153.79        11.73 o
  -2  -4  22         10.98         10.42         3.03 o
  -1  -4  22          8.28         14.43         3.29 o
   0  -4  22          3.17          1.56         2.76 o
   1  -4  22         93.93        101.77         8.22 o
   2  -4  22         10.00         24.24         6.35 o
   3  -4  22         74.85         88.24         9.25 o
  -3  -3  22         59.88         64.17         8.44 o
  -2  -3  22        427.52        534.36        26.17 o
  -1  -3  22         97.68        107.85         8.75 o
   0  -3  22        363.82        403.49        23.70 o
   1  -3  22         71.43         80.58         7.70 o
   2  -3  22         21.59         21.72         4.37 o
   3  -3  22         19.82         25.45         5.65 o
  -4  -2  22         19.36         17.66         4.40 o
  -3  -2  22         17.39         24.84         5.79 o
  -2  -2  22         51.88         46.08         8.31 o
  -1  -2  22        677.20        836.30        35.54 o
   0  -2  22         56.12         54.61         9.43 o
   1  -2  22        554.25        662.68        18.29 o
   2  -2  22          1.13          5.36         2.66 o
   3  -2  22        130.15        146.16        13.34 o
  -4  -1  22        435.49        568.21        21.40 o
  -3  -1  22         48.99         60.66         7.30 o
  -2  -1  22        383.26        432.22        25.15 o
  -1  -1  22        708.21        856.98        37.20 o
   0  -1  22         86.93        100.88        13.43 o
   1  -1  22         31.56         33.47         5.59 o
   2  -1  22        358.01        412.94        17.40 o
   3  -1  22         74.19         59.04         8.53 o
  -3   0  22        326.16        373.68        17.48 o
  -2   0  22         22.32         42.62         8.56 o
  -1   0  22        172.64        212.27        18.63 o
   0   0  22        125.02        152.26        16.32 o
   1   0  22        171.37        191.64        12.71 o
   2   0  22          4.14         -2.10         2.90 o
   3   0  22          6.26          8.90         3.86 o
  -4   1  22        239.82        226.94        13.48 o
  -3   1  22         67.76         84.02         7.05 o
  -2   1  22         21.48         14.84         4.45 o
  -1   1  22          8.95          8.28         5.00 o
   0   1  22        122.22        138.99        10.77 o
   1   1  22         94.44        115.31        12.79 o
   2   1  22         43.87         52.04         6.03 o
   3   1  22        137.22        150.93        12.05 o
  -3   2  22        524.39        661.37        28.57 o
  -2   2  22        197.66        251.84        17.19 o
  -1   2  22        367.19        468.72        25.83 o
   0   2  22         20.79         27.84         7.78 o
   1   2  22         24.63         35.04         4.84 o
   2   2  22         20.62         18.32         5.13 o
  -3   3  22        229.45        249.26        16.99 o
  -2   3  22        165.17        162.80        14.35 o
  -1   3  22        293.62        370.84        22.42 o
   0   3  22        138.88        155.43        10.52 o
   1   3  22        250.01        282.66        17.59 o
  -2   4  22         22.27         21.30         3.44 o
  -1   4  22          4.99          1.87         2.70 o
   0  -5  23        166.13        182.14        11.88 o
   1  -5  23         75.28         89.90         8.72 o
   2  -5  23         61.07         63.78         7.20 o
  -2  -4  23        366.33        441.88        19.42 o
  -1  -4  23         30.56         35.14         6.06 o
   0  -4  23         10.49         14.69         3.09 o
   1  -4  23         63.05         64.13         5.97 o
   2  -4  23         19.43         25.43         5.35 o
  -3  -3  23         20.96         20.45         4.62 o
  -2  -3  23        283.01        322.86        18.62 o
  -1  -3  23         17.26         19.97         5.48 o
   0  -3  23        102.69        100.62        11.25 o
   1  -3  23         66.14         87.21         7.39 o
   2  -3  23          5.80          6.92         2.53 o
   3  -3  23          6.39          4.51         2.86 o
  -3  -2  23          5.06          7.63         3.52 o
  -2  -2  23         67.17         88.60        10.62 o
  -1  -2  23        509.33        637.61        29.09 o
   0  -2  23         34.34         38.97         7.79 o
   1  -2  23        283.98        373.88        16.19 o
   2  -2  23          0.28         -2.96         3.85 o
   3  -2  23         95.16        131.96        11.36 o
  -3  -1  23         11.36          8.65         3.03 o
  -2  -1  23        334.10        372.85        21.50 o
  -1  -1  23         48.06         58.77         9.26 o
   0  -1  23         33.35         35.83         7.27 o
   1  -1  23         38.43         34.83         5.25 o
   2  -1  23        206.02        237.92        12.01 o
   3  -1  23         27.59         38.11         6.46 o
  -3   0  23        552.47        638.90        43.40 o
  -2   0  23        166.77        210.69        16.29 o
  -1   0  23        563.24        722.78        32.26 o
   0   0  23        530.37        637.06        22.07 o
   1   0  23        325.31        417.30        17.39 o
   2   0  23         97.78        130.86         8.85 o
   3   0  23         14.65         10.95         3.49 o
  -3   1  23          5.96         10.91         3.70 o
  -2   1  23         43.22         50.24         7.79 o
  -1   1  23         15.01         16.44         3.83 o
   0   1  23        224.09        312.64        14.91 o
   1   1  23         14.28         14.83         3.45 o
   2   1  23        108.86        136.53         6.92 o
  -3   2  23        444.77        565.41        23.04 o
  -2   2  23        277.36        333.11        20.50 o
  -1   2  23        172.91        234.70        16.71 o
   0   2  23        136.43        169.35        14.79 o
   1   2  23          4.30          1.83         3.30 o
  -2   3  23        247.51        307.70        22.03 o
  -1   3  23        322.33        438.31        20.48 o
   0   3  23        104.88        128.00        10.71 o
   1   3  23         16.58         14.44         3.86 o
  -1  -4  24         34.83         34.53         5.23 o
   0  -4  24         31.70         39.06         6.28 o
   1  -4  24        147.67        165.15         7.98 o
  -2  -3  24         74.82         81.91         8.40 o
  -1  -3  24        104.40        135.56        11.68 o
   0  -3  24         32.08         43.60         5.14 o
   1  -3  24          2.67          0.65         1.88 o
   2  -3  24         16.98         17.13         4.73 o
  -3  -2  24         69.83         86.50         8.05 o
  -2  -2  24          0.19          1.56         2.38 o
  -1  -2  24        259.16        314.31        18.93 o
   0  -2  24        107.41        137.18         9.34 o
   1  -2  24         51.87         64.79         6.48 o
   2  -2  24          0.83          5.39         3.19 o
  -3  -1  24          2.41          1.46         1.97 o
  -2  -1  24        176.05        182.56        13.79 o
  -1  -1  24          8.20          7.18         3.85 o
   0  -1  24        131.85        148.79        10.03 o
   1  -1  24        150.38        193.79        11.00 o
   2  -1  24         69.53         90.45         6.68 o
  -2   0  24         63.65         79.87         9.36 o
  -1   0  24        511.40        668.92        28.73 o
   0   0  24         16.31         24.12         4.34 o
   1   0  24        195.38        259.23        15.18 o
   2   0  24          2.38          1.42         1.92 o
  -2   1  24        154.85        162.81        12.35 o
  -1   1  24         35.93         49.06         5.16 o
   0   1  24        358.43        517.59        19.91 o
   1   1  24         66.11         79.74         6.61 o
   2   1  24        138.59        178.55        11.98 o
  -2   2  24          2.59          1.58         2.82 o
  -1   2  24         37.30         42.62         4.48 o
   0   2  24         14.38         15.21         4.19 o
   1   2  24         48.36         47.77         6.35 o
  -1  -3  25          0.24          1.60         2.27 o
   0  -3  25         14.78         15.21         2.83 o
   1  -3  25         14.01         12.77         3.48 o
  -2  -2  25         12.30         11.71         3.26 o
  -1  -2  25         83.37        112.49        10.21 o
   0  -2  25          1.76          7.80         2.49 o
   1  -2  25         52.10         62.12         5.20 o
  -2  -1  25          3.21          1.04         2.05 o
  -1  -1  25         72.66         83.54         6.63 o
   0  -1  25        113.54        138.29         8.71 o
   1  -1  25          3.65          7.87         2.61 o
   2  -1  25         35.46         52.74         6.38 o
  -2   0  25          8.27          9.08         1.83 o
  -1   0  25        301.85        391.42        13.78 o
   0   0  25         10.88         21.08         4.23 o
   1   0  25          0.98         -0.55         2.23 o
  -2   1  25        299.66        358.38        17.16 o
  -1   1  25         75.67        100.06         9.61 o
   0   1  25        200.50        263.38        15.59 o
   1   1  25         18.81         17.04         4.05 o
   0  -2  26         23.78         27.65         4.91 o
  -1  -1  26        212.90        289.55        17.11 o
   0  -1  26        111.07        158.78         7.97 o
   0   0  26          9.58         11.84         3.28 o
                                                
